# Supplementary material for: Abnormal levels of expression of microRNAs in peripheral blood of patients with traumatic brain injury are induced by microglial activation and correlated with severity of injury
Source: Eur J Med Res. 2024 Mar 20;29:188. doi: 10.1186/s40001-024-01790-y (PMC10953077; doi:10.1186/s40001-024-01790-y)
Supplement: Supplementary file 6 — Additional file 6: Table S1. Expression profiles of miRNAs in peripheral blood of patients with TBI before and after treatment. [file 40001_2024_1790_MOESM6_ESM.xlsx]

## Sheet: Post-treatment-Supplementary Ta
id	S-1_count	S-2_count	S-3_count	S-4_count	S-5_count	S1_count	S2_count	S3_count	S4_count	S5_count	S-1_TPM	S-2_TPM	S-3_TPM	S-4_TPM	S-5_TPM	S1_TPM	S2_TPM	S3_TPM	S4_TPM	S5_TPM	Post-treatment_mean	Pre-treatment_mean	log2(fc)	PValue	FDR	type
hsa-miR-3173-5p	19	14	14	9	12	39	39	41	42	25	1.9779	1.1212	1.414	1.0528	1.1403	4.3116	4.4692	3.8767	4.7496	2.7479	1.34124	4.031	1.58757	3.09e-08	3.69e-05	exist_mirna
miR-125-x	4	8	7	121	1	0	6	2	13	1	0.4164	0.6407	0.707	14.1542	0.095	0.01	0.6876	0.1891	1.4701	0.1099	3.20266	0.49334	-2.69862	1.46e-07	8.73e-05	known_mirna
hsa-miR-4433b-5p	25	24	21	8	26	50	47	75	34	23	2.6024	1.922	2.1209	0.9358	2.4706	5.5277	5.3859	7.0915	3.8449	2.528	2.01034	4.8756	1.27814	1.69e-06	0.000675058	exist_mirna
hsa-miR-10401-3p	18	6	6	4	17	15	33	16	48	13	1.8738	0.4805	0.606	0.4679	1.6154	1.6583	3.7816	1.5128	5.4281	1.4289	1.00872	2.76194	1.45316	6.87e-05	0.0205389	exist_mirna
hsa-miR-122-5p	2	8	1	0	0	0	78	1	0	0	0.2082	0.6407	0.101	0.01	0.01	0.01	8.9384	0.0946	0.01	0.01	0.19398	1.8126	3.22408	0.000117865	0.0281696	exist_mirna
miR-4466-z	3	4	3	0	1	1	17	8	20	1	0.3123	0.3203	0.303	0.01	0.095	0.1106	1.9481	0.7564	2.2617	0.1099	0.20812	1.03734	2.3174	0.000420562	0.083762	known_mirna
hsa-miR-10b-5p	9	64	7	6	6	7	7	5	5	1	0.9369	5.1253	0.707	0.7019	0.5701	0.7739	0.8022	0.4728	0.5654	0.1099	1.60824	0.54484	-1.56158	0.00102016	0.174155	exist_mirna
miR-142-y	20	25	14	13	17	26	31	49	35	16	2.082	2.0021	1.414	1.5207	1.6154	2.8744	3.5524	4.6331	3.958	1.7586	1.72684	3.3553	0.958307	0.00172066	0.245537	known_mirna
hsa-miR-6777-3p	1	3	3	1	1	0	0	0	0	0	0.1041	0.2402	0.303	0.117	0.095	0.01	0.01	0.01	0.01	0.01	0.17186	0.01	-4.10316	0.00205323	0.245537	exist_mirna
hsa-miR-1306-5p	56	54	65	79	65	82	99	102	120	60	5.8295	4.3245	6.5648	9.2412	6.1764	9.0654	11.3448	9.6444	13.5702	6.5949	6.42728	10.0439	0.644045	0.0021228	0.245537	exist_mirna
hsa-miR-942-5p	200	192	232	60	215	198	276	332	296	187	20.8195	15.3759	23.4314	7.0186	20.4296	21.8896	31.628	31.3916	33.4731	20.554	17.415	27.7873	0.674093	0.00226018	0.245537	exist_mirna
hsa-miR-301a-5p	51	68	73	55	56	91	80	94	84	74	5.309	5.4456	7.3728	6.4337	5.3212	10.0604	9.1675	8.888	9.4991	8.1337	5.97646	9.14974	0.61444	0.0036782	0.366288	exist_mirna
miR-4433-x	1	4	1	2	2	5	12	7	4	3	0.1041	0.3203	0.101	0.234	0.19	0.5528	1.3751	0.6619	0.4523	0.3297	0.18988	0.67436	1.82843	0.00425742	0.391355	known_mirna
miR-1304-x	0	0	0	0	0	2	0	3	1	1	0.01	0.01	0.01	0.01	0.01	0.2211	0.01	0.2837	0.1131	0.1099	0.01	0.14756	3.88323	0.00509527	0.411337	known_mirna
hsa-miR-486-3p	1	650	6	0	11	17	2368	114	45	8	0.1041	52.054	0.606	0.01	1.0452	1.8794	271.359	10.7791	5.0888	0.8793	10.7639	57.9972	2.42979	0.00516323	0.411337	exist_mirna
hsa-miR-4433b-3p	2	0	2	0	0	0	13	6	4	0	0.2082	0.01	0.202	0.01	0.01	0.01	1.4897	0.5673	0.4523	0.01	0.08804	0.50586	2.52251	0.00578337	0.431945	exist_mirna
hsa-miR-4781-3p	8	21	23	18	14	6	3	9	14	9	0.8328	1.6817	2.3229	2.1056	1.3303	0.6633	0.3438	0.851	1.5832	0.9892	1.65466	0.8861	-0.900993	0.00616694	0.433499	exist_mirna
hsa-miR-200a-3p	0	5	0	0	4	0	0	0	0	0	0.01	0.4004	0.01	0.01	0.3801	0.01	0.01	0.01	0.01	0.01	0.1621	0.01	-4.01881	0.00664494	0.44115	exist_mirna
novel-m0018-3p	10	10	13	5	18	21	25	22	18	10	1.041	0.8008	1.313	0.5849	1.7104	2.3216	2.8649	2.0802	2.0355	1.0991	1.09002	2.08026	0.932409	0.00767935	0.4522	novel_mirna
hsa-miR-548d-3p	8	15	8	9	7	3	3	8	6	0	0.8328	1.2012	0.808	1.0528	0.6651	0.3317	0.3438	0.7564	0.6785	0.01	0.91198	0.42408	-1.10467	0.00796097	0.4522	exist_mirna
hsa-miR-454-5p	83	133	99	79	91	94	144	135	153	110	8.6401	10.651	9.9987	9.2412	8.6469	10.392	16.5016	12.7647	17.302	12.0906	9.43558	13.8102	0.549549	0.00834922	0.4522	exist_mirna
hsa-miR-146a-5p	1583	2284	1364	360	953	924	1175	922	407	836	164.786	182.91	137.76	42.1117	90.5553	102.151	134.648	87.1779	46.0255	91.8885	123.625	92.3784	-0.42034	0.00847115	0.4522	exist_mirna
hsa-miR-16-1-3p	13	23	8	12	16	30	24	29	21	13	1.3533	1.8419	0.808	1.4037	1.5203	3.3166	2.7503	2.742	2.3748	1.4289	1.38544	2.52252	0.864521	0.00870344	0.4522	exist_mirna
hsa-miR-11400	10	0	0	0	0	0	0	0	0	0	1.041	0.01	0.01	0.01	0.01	0.01	0.01	0.01	0.01	0.01	0.2162	0.01	-4.43429	0.00913495	0.454844	exist_mirna
hsa-miR-3130-3p	3	3	0	3	0	9	6	2	4	5	0.3123	0.2402	0.01	0.3509	0.01	0.995	0.6876	0.1891	0.4523	0.5496	0.18468	0.57472	1.63783	0.00953604	0.455823	exist_mirna
hsa-miR-629-5p	1764	2070	2369	1619	1063	1403	1181	1817	1220	852	183.628	165.772	239.263	189.386	101.008	155.107	135.336	171.803	137.963	93.6471	175.811	138.771	-0.341318	0.0110667	0.496207	exist_mirna
hsa-miR-6513-5p	13	19	11	9	17	8	5	11	5	4	1.3533	1.5216	1.111	1.0528	1.6154	0.8844	0.573	1.0401	0.5654	0.4397	1.33082	0.70052	-0.925817	0.0118389	0.496207	exist_mirna
miR-532-x	60	80	86	58	79	41	51	77	59	24	6.2459	6.4066	8.6858	6.7847	7.5067	4.5327	5.8443	7.2806	6.672	2.6379	7.12594	5.3935	-0.401859	0.0124664	0.496207	known_mirna
novel-m0145-3p	0	0	0	0	0	0	2	1	1	1	0.01	0.01	0.01	0.01	0.01	0.01	0.2292	0.0946	0.1131	0.1099	0.01	0.11136	3.47716	0.0125721	0.496207	novel_mirna
hsa-miR-1185-1-3p	1	1	1	0	3	0	0	0	0	0	0.1041	0.0801	0.101	0.01	0.2851	0.01	0.01	0.01	0.01	0.01	0.11606	0.01	-3.5368	0.012762	0.496207	exist_mirna
hsa-miR-5706	3	3	2	7	5	3	1	0	0	1	0.3123	0.2402	0.202	0.8188	0.4751	0.3317	0.1146	0.01	0.01	0.1099	0.40968	0.11524	-1.82986	0.0128723	0.496207	exist_mirna
miR-629-x	7	10	15	5	4	6	3	1	4	2	0.7287	0.8008	1.515	0.5849	0.3801	0.6633	0.3438	0.0946	0.4523	0.2198	0.8019	0.35476	-1.17658	0.0133142	0.497203	known_mirna
hsa-miR-4732-3p	650	1090	867	683	849	808	1281	1077	1193	752	67.6634	87.2905	87.5647	79.8952	80.6731	89.3273	146.795	101.834	134.91	82.6557	80.6174	111.104	0.462754	0.0138966	0.503225	exist_mirna
hsa-miR-340-3p	82	56	90	54	51	105	73	106	96	58	8.536	4.4846	9.0898	6.3167	4.8461	11.6081	8.3654	10.0226	10.8561	6.375	6.65464	9.44544	0.505257	0.0147886	0.518355	exist_mirna
hsa-miR-369-3p	5	5	8	2	9	0	1	4	1	4	0.5205	0.4004	0.808	0.234	0.8552	0.01	0.1146	0.3782	0.1131	0.4397	0.56362	0.21112	-1.41666	0.0151819	0.518355	exist_mirna
hsa-miR-5187-5p	1	0	0	0	0	3	2	2	2	0	0.1041	0.01	0.01	0.01	0.01	0.3317	0.2292	0.1891	0.2262	0.01	0.02882	0.19724	2.77481	0.0159232	0.522273	exist_mirna
hsa-miR-33b-3p	0	3	0	0	1	3	3	5	2	2	0.01	0.2402	0.01	0.01	0.095	0.3317	0.3438	0.4728	0.2262	0.2198	0.07304	0.31886	2.12616	0.0162629	0.522273	exist_mirna
hsa-miR-671-3p	14	27	12	5	8	14	5	6	3	3	1.4574	2.1622	1.212	0.5849	0.7602	1.5478	0.573	0.5673	0.3393	0.3297	1.23534	0.67142	-0.879621	0.0166078	0.522273	exist_mirna
hsa-miR-5690	0	0	0	2	0	1	2	2	4	2	0.01	0.01	0.01	0.234	0.01	0.1106	0.2292	0.1891	0.4523	0.2198	0.0548	0.2402	2.13199	0.018323	0.550349	exist_mirna
miR-7976-z	0	2	0	1	0	1	3	8	1	2	0.01	0.1602	0.01	0.117	0.01	0.1106	0.3438	0.7564	0.1131	0.2198	0.06144	0.30874	2.32914	0.0184217	0.550349	known_mirna
hsa-miR-6877-5p	17	10	14	10	5	7	5	8	4	3	1.7697	0.8008	1.414	1.1698	0.4751	0.7739	0.573	0.7564	0.4523	0.3297	1.12588	0.57706	-0.96426	0.0199933	0.582731	exist_mirna
hsa-miR-21-3p	1552	1908	1460	1022	1692	2123	1902	2235	1542	1381	161.559	152.798	147.456	119.55	160.776	234.705	217.958	211.326	174.377	151.792	148.428	198.032	0.415967	0.0218429	0.591544	exist_mirna
miR-652-y	59	190	93	143	143	62	85	142	92	59	6.1418	15.2158	9.3927	16.7277	13.5881	6.8543	9.7405	13.4265	10.4038	6.485	12.2132	9.38202	-0.380473	0.0220975	0.591544	known_mirna
miR-15-y	3	1	1	0	0	0	0	0	0	0	0.3123	0.0801	0.101	0.01	0.01	0.01	0.01	0.01	0.01	0.01	0.10268	0.01	-3.36008	0.0221669	0.591544	known_mirna
hsa-miR-142-5p	73507	125814	76022	47613	98500	75677	131996	119792	96410	68915	7651.9	10075.6	7678.02	5569.62	9359.6	8366.36	15126	11326.7	10902.5	7574.75	8066.94	10659.3	0.402014	0.0222757	0.591544	exist_mirna
hsa-miR-103a-2-5p	16	13	2	5	11	17	10	20	18	11	1.6656	1.0411	0.202	0.5849	1.0452	1.8794	1.1459	1.8911	2.0355	1.2091	0.90776	1.6322	0.846435	0.023118	0.600565	exist_mirna
hsa-miR-4659b-3p	43	61	13	9	28	26	57	42	36	31	4.4762	4.8851	1.313	1.0528	2.6606	2.8744	6.5319	3.9712	4.071	3.4073	2.87754	4.17116	0.535613	0.0259632	0.64875	exist_mirna
hsa-miR-149-5p	1	1	3	2	2	4	1	5	12	4	0.1041	0.0801	0.303	0.234	0.19	0.4422	0.1146	0.4728	1.357	0.4397	0.18224	0.56526	1.63307	0.026867	0.64875	exist_mirna
hsa-miR-193b-3p	0	0	0	0	0	2	2	0	0	0	0.01	0.01	0.01	0.01	0.01	0.2211	0.2292	0.01	0.01	0.01	0.01	0.09606	3.26394	0.0274748	0.64875	exist_mirna
hsa-miR-1255a	17	17	21	18	3	9	12	8	15	0	1.7697	1.3614	2.1209	2.1056	0.2851	0.995	1.3751	0.7564	1.6963	0.01	1.52854	0.96656	-0.661223	0.0289707	0.64875	exist_mirna
novel-m0040-5p	8	1	2	7	3	9	12	6	7	6	0.8328	0.0801	0.202	0.8188	0.2851	0.995	1.3751	0.5673	0.7916	0.6595	0.44376	0.8777	0.983948	0.0295181	0.64875	novel_mirna
novel-m0041-5p	8	1	2	7	3	9	12	6	7	6	0.8328	0.0801	0.202	0.8188	0.2851	0.995	1.3751	0.5673	0.7916	0.6595	0.44376	0.8777	0.983948	0.0295181	0.64875	novel_mirna
hsa-miR-30a-3p	31	2	0	16	29	8	4	2	12	10	3.227	0.1602	0.01	1.8716	2.7556	0.8844	0.4584	0.1891	1.357	1.0991	1.60488	0.7976	-1.00873	0.0298944	0.64875	exist_mirna
miR-128-y	27	52	55	21	23	43	48	62	46	31	2.8106	4.1643	5.5549	2.4565	2.1855	4.7538	5.5005	5.8623	5.2019	3.4073	3.43436	4.94516	0.525976	0.0301815	0.64875	known_mirna
hsa-miR-4677-3p	65	93	89	69	69	60	46	49	67	51	6.7663	7.4477	8.9888	8.0714	6.5565	6.6332	5.2713	4.6331	7.5767	5.6056	7.56614	5.94398	-0.348128	0.0306053	0.64875	exist_mirna
hsa-miR-4797-5p	0	1	1	0	1	4	6	1	0	2	0.01	0.0801	0.101	0.01	0.095	0.4422	0.6876	0.0946	0.01	0.2198	0.05922	0.29084	2.29607	0.0311898	0.64875	exist_mirna
miR-146-x	200	298	200	178	183	175	123	213	153	126	20.8195	23.8647	20.1995	20.8219	17.3889	19.3469	14.0951	20.1398	17.302	13.8492	20.6189	16.9466	-0.282972	0.0320091	0.64875	known_mirna
hsa-miR-769-3p	0	0	0	0	0	2	0	1	1	0	0.01	0.01	0.01	0.01	0.01	0.2211	0.01	0.0946	0.1131	0.01	0.01	0.08976	3.16607	0.0322033	0.64875	exist_mirna
hsa-miR-579-3p	3	9	4	6	9	1	4	0	3	5	0.3123	0.7207	0.404	0.7019	0.8552	0.1106	0.4584	0.01	0.3393	0.5496	0.59882	0.29358	-1.02837	0.032418	0.64875	exist_mirna
hsa-miR-33b-5p	3	7	5	14	4	11	9	17	16	5	0.3123	0.5606	0.505	1.6377	0.3801	1.2161	1.0313	1.6074	1.8094	0.5496	0.67914	1.24276	0.871767	0.0326254	0.64875	exist_mirna
hsa-miR-16-2-3p	379	575	285	107	501	496	851	726	571	319	39.453	46.0477	28.7842	12.5165	47.6057	54.8346	97.5198	68.6455	64.5714	35.0627	34.8814	64.1268	0.878469	0.0331161	0.64875	exist_mirna
miR-501-y	4	3	4	7	0	0	1	2	0	2	0.4164	0.2402	0.404	0.8188	0.01	0.01	0.1146	0.1891	0.01	0.2198	0.37788	0.1087	-1.79758	0.0359129	0.659711	known_mirna
hsa-miR-10399-5p	67	102	73	64	53	48	49	55	56	44	6.9745	8.1685	7.3728	7.4865	5.0361	5.3066	5.6151	5.2004	6.3327	4.8362	7.00768	5.4582	-0.360512	0.0360535	0.659711	exist_mirna
miR-221-x	1	1	9	1	3	1	0	0	2	0	0.1041	0.0801	0.909	0.117	0.2851	0.1106	0.01	0.01	0.2262	0.01	0.29906	0.07336	-2.02737	0.0361754	0.659711	known_mirna
hsa-miR-3912-3p	80	139	96	63	113	79	57	78	66	67	8.3278	11.1315	9.6957	7.3695	10.7374	8.7337	6.5319	7.3751	7.4636	7.3643	9.45238	7.49372	-0.334996	0.0362845	0.659711	exist_mirna
hsa-miR-889-3p	7	8	15	4	10	2	2	8	1	9	0.7287	0.6407	1.515	0.4679	0.9502	0.2211	0.2292	0.7564	0.1131	0.9892	0.8605	0.4618	-0.897907	0.0370865	0.659711	exist_mirna
miR-24-y	14	12	6	4	12	11	18	25	13	9	1.4574	0.961	0.606	0.4679	1.1403	1.2161	2.0627	2.3638	1.4701	0.9892	0.92652	1.62038	0.806438	0.0379737	0.659711	known_mirna
hsa-miR-101-5p	29	50	35	22	42	53	53	62	42	24	3.0188	4.0042	3.5349	2.5735	3.9909	5.8593	6.0735	5.8623	4.7496	2.6379	3.42446	5.03652	0.556551	0.0391714	0.659711	exist_mirna
hsa-miR-3677-3p	4	2	0	1	3	7	6	3	9	0	0.4164	0.1602	0.01	0.117	0.2851	0.7739	0.6876	0.2837	1.0178	0.01	0.19774	0.5546	1.48784	0.0395145	0.659711	exist_mirna
hsa-miR-4470	0	2	1	0	1	0	0	0	0	0	0.01	0.1602	0.101	0.01	0.095	0.01	0.01	0.01	0.01	0.01	0.07524	0.01	-2.9115	0.03969	0.659711	exist_mirna
miR-191-x	356	553	643	407	524	315	371	443	364	382	37.0587	44.2859	64.9413	47.6096	49.7912	34.8244	42.5145	41.887	41.1628	41.9873	48.7373	40.4752	-0.267989	0.039713	0.659711	known_mirna
hsa-miR-6802-3p	2	14	7	4	11	14	16	12	7	10	0.2082	1.1212	0.707	0.4679	1.0452	1.5478	1.8335	1.1346	0.7916	1.0991	0.7099	1.28132	0.851943	0.0397483	0.659711	exist_mirna
miR-4508-z	2	8	2	12	2	8	18	9	4	6	0.2082	0.6407	0.202	1.4037	0.19	0.8844	2.0627	0.851	0.4523	0.6595	0.52892	0.98198	0.892644	0.0418167	0.684534	known_mirna
hsa-miR-197-3p	263	483	245	343	243	265	450	434	564	205	27.3777	38.6801	24.7443	40.1231	23.0902	29.2967	51.5675	41.036	63.7798	22.5325	30.8031	41.6425	0.434982	0.0427627	0.686644	exist_mirna
hsa-miR-10a-5p	295	678	372	499	364	252	387	294	428	298	30.7088	54.2963	37.571	58.3714	34.5878	27.8595	44.348	27.7986	48.4003	32.7545	43.1071	36.2322	-0.250653	0.0430948	0.686644	exist_mirna
hsa-miR-24-2-5p	48	24	52	41	57	50	53	85	42	53	4.9967	1.922	5.2519	4.7961	5.4162	5.5277	6.0735	8.037	4.7496	5.8255	4.47658	6.04266	0.432787	0.0462993	0.718636	exist_mirna
miR-20-x	119	97	169	99	93	88	71	126	90	58	12.3876	7.7681	17.0685	11.5807	8.837	9.7287	8.1362	11.9137	10.1776	6.375	11.5284	9.26624	-0.315134	0.0469705	0.718636	known_mirna
hsa-miR-3177-3p	10	7	4	7	11	15	6	13	13	16	1.041	0.5606	0.404	0.8188	1.0452	1.6583	0.6876	1.2292	1.4701	1.7586	0.77392	1.36076	0.814156	0.0474919	0.718636	exist_mirna
hsa-let-7f-1-3p	9	7	1	9	4	8	15	12	8	7	0.9369	0.5606	0.101	1.0528	0.3801	0.8844	1.7189	1.1346	0.9047	0.7694	0.60628	1.0824	0.836178	0.047852	0.718636	exist_mirna
hsa-miR-191-5p	238113	424808	363780	263072	304115	226210	254899	285617	198988	268906	24787	34019.9	36740.8	30773.3	28897.4	25008.3	29210	27006	22502.5	29556.7	31043.7	26656.7	-0.219802	0.0481095	0.718636	exist_mirna
novel-m0079-3p	5	6	2	4	1	2	1	1	2	0	0.5205	0.4805	0.202	0.4679	0.095	0.2211	0.1146	0.0946	0.2262	0.01	0.35318	0.1333	-1.40573	0.0487328	0.718639	novel_mirna
miR-8112-z	6	7	8	8	2	9	14	8	16	6	0.6246	0.5606	0.808	0.9358	0.19	0.995	1.6043	0.7564	1.8094	0.6595	0.6238	1.16492	0.901075	0.0493125	0.718639	known_mirna
miR-1260-z	80	61	62	102	35	75	72	90	143	48	8.3278	4.8851	6.2618	11.9316	3.3257	8.2915	8.2508	8.5098	16.1711	5.2759	6.9464	9.29982	0.420937	0.0499878	0.719704	known_mirna
hsa-miR-382-5p	1	2	0	0	0	6	0	3	0	3	0.1041	0.1602	0.01	0.01	0.01	0.6633	0.01	0.2837	0.01	0.3297	0.05886	0.25934	2.13949	0.0518958	0.729157	exist_mirna
hsa-miR-2115-3p	0	0	0	0	0	0	2	1	0	0	0.01	0.01	0.01	0.01	0.01	0.01	0.2292	0.0946	0.01	0.01	0.01	0.07076	2.82293	0.051913	0.729157	exist_mirna
hsa-miR-100-5p	2519	5076	2053	5566	144	2235	3042	1643	4096	139	262.222	406.501	207.347	651.093	13.6831	247.087	348.596	155.351	463.195	15.2781	308.169	245.901	-0.325643	0.052928	0.729157	exist_mirna
hsa-miR-195-5p	9	19	13	7	8	4	8	3	4	11	0.9369	1.5216	1.313	0.8188	0.7602	0.4422	0.9168	0.2837	0.4523	1.2091	1.0701	0.66082	-0.695416	0.0534313	0.729157	exist_mirna
hsa-miR-6816-3p	1	2	1	5	1	0	1	1	0	0	0.1041	0.1602	0.101	0.5849	0.095	0.01	0.1146	0.0946	0.01	0.01	0.20904	0.04784	-2.12749	0.0536953	0.729157	exist_mirna
hsa-miR-3667-3p	0	0	0	1	0	3	2	0	2	0	0.01	0.01	0.01	0.117	0.01	0.3317	0.2292	0.01	0.2262	0.01	0.0314	0.16142	2.36198	0.0554682	0.734553	exist_mirna
hsa-miR-183-5p	13088	43926	10593	30137	12363	12365	24897	8866	19964	12402	1362.43	3517.73	1069.86	3525.33	1174.75	1367	2853.06	838.308	2257.62	1363.16	2130.02	1735.83	-0.295243	0.0563746	0.734553	exist_mirna
novel-m0002-3p	67	172	83	124	249	86	212	130	175	180	6.9745	13.7743	8.3828	14.5051	23.6603	9.5076	24.294	12.2919	19.7898	19.7846	13.4594	17.1336	0.348213	0.0566304	0.734553	novel_mirna
hsa-miR-6894-3p	0	1	0	0	0	0	2	2	0	2	0.01	0.0801	0.01	0.01	0.01	0.01	0.2292	0.1891	0.01	0.2198	0.02402	0.13162	2.45407	0.0574673	0.734553	exist_mirna
hsa-miR-148b-3p	3728	6782	4544	5322	4510	5256	6039	6249	5616	5115	388.076	543.123	458.932	622.551	428.546	581.07	692.035	590.862	635.084	562.212	488.246	612.253	0.32652	0.0577719	0.734553	exist_mirna
hsa-miR-4742-5p	15	19	28	9	16	16	36	14	28	26	1.5615	1.5216	2.8279	1.0528	1.5203	1.7689	4.1254	1.3237	3.1664	2.8578	1.69682	2.64844	0.642309	0.0578337	0.734553	exist_mirna
hsa-miR-450a-1-3p	1	9	6	3	4	0	2	3	0	4	0.1041	0.7207	0.606	0.3509	0.3801	0.01	0.2292	0.2837	0.01	0.4397	0.43236	0.19452	-1.15231	0.0583954	0.734553	exist_mirna
miR-146-z	7	10	9	2	2	1	1	4	7	1	0.7287	0.8008	0.909	0.234	0.19	0.1106	0.1146	0.3782	0.7916	0.1099	0.5725	0.30098	-0.927608	0.059536	0.737428	known_mirna
hsa-miR-424-3p	92	176	164	110	150	97	219	207	182	126	9.577	14.0946	16.5636	12.8675	14.2532	10.7237	25.0962	19.5725	20.5814	13.8492	13.4712	17.9646	0.415281	0.0598582	0.737428	exist_mirna
hsa-miR-3909	20	23	21	17	14	24	19	39	36	16	2.082	1.8419	2.1209	1.9886	1.3303	2.6533	2.1773	3.6876	4.071	1.7586	1.87274	2.86956	0.615679	0.0615419	0.750434	exist_mirna
hsa-miR-6511b-3p	15	13	8	2	9	19	19	10	9	11	1.5615	1.0411	0.808	0.234	0.8552	2.1005	2.1773	0.9455	1.0178	1.2091	0.89996	1.49004	0.727418	0.0629314	0.755877	exist_mirna
hsa-miR-4489	3	0	5	1	1	0	1	1	0	0	0.3123	0.01	0.505	0.117	0.095	0.01	0.1146	0.0946	0.01	0.01	0.20786	0.04784	-2.11932	0.0632533	0.755877	exist_mirna
hsa-miR-1307-3p	1046	694	1030	582	674	1207	729	1206	1076	524	108.886	55.5776	104.027	68.0805	64.0444	133.438	83.5393	114.031	121.679	57.5952	80.1232	102.057	0.349078	0.0652023	0.763452	exist_mirna
novel-m0071-3p	1	8	4	2	4	0	1	1	4	1	0.1041	0.6407	0.404	0.234	0.3801	0.01	0.1146	0.0946	0.4523	0.1099	0.35258	0.15628	-1.17382	0.0656549	0.763452	novel_mirna
hsa-miR-324-3p	62	55	54	27	81	47	74	80	71	61	6.4541	4.4046	5.4539	3.1584	7.6967	5.196	8.48	7.5642	8.029	6.7048	5.43354	7.1948	0.405062	0.0668625	0.763452	exist_mirna
hsa-miR-99a-5p	2307	3923	2925	11352	2366	1991	2126	2312	10254	2182	240.153	314.166	295.417	1327.92	224.821	220.112	243.628	218.607	1159.57	239.833	480.496	416.35	-0.206726	0.0682171	0.763452	exist_mirna
miR-320-y	358	704	505	283	353	291	418	396	290	273	37.2669	56.3784	51.0036	33.1044	33.5425	32.1711	47.9004	37.443	32.7946	30.0066	42.2592	36.0631	-0.228739	0.0685846	0.763452	known_mirna
hsa-miR-561-5p	27	17	48	53	2	20	12	33	41	0	2.8106	1.3614	4.8479	6.1998	0.19	2.2111	1.3751	3.1203	4.6365	0.01	3.08194	2.2706	-0.440765	0.0690614	0.763452	exist_mirna
miR-1296-x	0	0	2	0	1	4	4	3	0	0	0.01	0.01	0.202	0.01	0.095	0.4422	0.4584	0.2837	0.01	0.01	0.0654	0.24086	1.88083	0.0695761	0.763452	known_mirna
novel-m0113-5p	0	1	1	0	1	2	3	3	1	1	0.01	0.0801	0.101	0.01	0.095	0.2211	0.3438	0.2837	0.1131	0.1099	0.05922	0.21432	1.85561	0.0697409	0.763452	novel_mirna
hsa-miR-139-3p	3	1	0	0	0	4	3	1	2	1	0.3123	0.0801	0.01	0.01	0.01	0.4422	0.3438	0.0946	0.2262	0.1099	0.08448	0.24334	1.52629	0.070464	0.763452	exist_mirna
hsa-miR-636	2	8	10	4	3	0	4	3	3	2	0.2082	0.6407	1.01	0.4679	0.2851	0.01	0.4584	0.2837	0.3393	0.2198	0.52238	0.26224	-0.994212	0.071055	0.763452	exist_mirna
hsa-miR-192-5p	36768	80203	61535	79752	40106	35044	44987	55162	60036	35749	3827.46	6422.9	6214.87	9329.14	3810.93	3874.24	5155.26	5215.74	6789.15	3929.33	5921.06	4992.74	-0.246022	0.0716925	0.763452	exist_mirna
hsa-miR-221-5p	606	1028	793	572	542	594	554	591	441	547	63.0831	82.3253	80.0909	66.9108	51.5016	65.6688	63.4853	55.8809	49.8704	60.1232	68.7823	59.0057	-0.221183	0.0721175	0.763452	exist_mirna
hsa-miR-4772-3p	0	1	2	2	0	2	4	5	2	1	0.01	0.0801	0.202	0.234	0.01	0.2211	0.4584	0.4728	0.2262	0.1099	0.10722	0.29768	1.47319	0.0721925	0.763452	exist_mirna
hsa-miR-548e-3p	123	181	175	166	129	89	105	153	142	112	12.804	14.495	17.6745	19.4182	12.2578	9.8393	12.0324	14.4666	16.058	12.3104	15.3299	12.9413	-0.244361	0.0730353	0.765589	exist_mirna
hsa-miR-6770-5p	2	0	1	0	5	0	1	0	0	0	0.2082	0.01	0.101	0.01	0.4751	0.01	0.1146	0.01	0.01	0.01	0.16086	0.03092	-2.37919	0.0753649	0.783139	exist_mirna
hsa-miR-6747-3p	24	39	37	28	37	30	25	29	7	25	2.4983	3.1232	3.7369	3.2754	3.5158	3.3166	2.8649	2.742	0.7916	2.7479	3.22992	2.4926	-0.373847	0.0763374	0.786407	exist_mirna
hsa-miR-3613-5p	498	581	412	415	228	543	404	527	599	330	51.8406	46.5282	41.6109	48.5454	21.6649	60.0306	46.2961	49.8295	67.7377	36.2718	42.038	52.0331	0.307737	0.078362	0.788744	exist_mirna
novel-m0054-5p	3	4	2	4	8	8	14	5	8	2	0.3123	0.3203	0.202	0.4679	0.7602	0.8844	1.6043	0.4728	0.9047	0.2198	0.41254	0.8172	0.986155	0.0784047	0.788744	novel_mirna
hsa-miR-6783-3p	0	4	1	2	1	3	3	1	9	3	0.01	0.3203	0.101	0.234	0.095	0.3317	0.3438	0.0946	1.0178	0.3297	0.15206	0.42352	1.47779	0.0785443	0.788744	exist_mirna
hsa-miR-2115-5p	0	1	0	0	0	1	1	1	3	0	0.01	0.0801	0.01	0.01	0.01	0.1106	0.1146	0.0946	0.3393	0.01	0.02402	0.13382	2.47799	0.0802137	0.789145	exist_mirna
miR-152-y	28	14	22	16	16	16	11	15	11	9	2.9147	1.1212	2.2219	1.8716	1.5203	1.7689	1.2605	1.4183	1.2439	0.9892	1.92994	1.33616	-0.530463	0.0804002	0.789145	known_mirna
hsa-miR-106a-3p	1005	1280	1108	1270	672	1099	1439	1405	1834	576	104.618	102.506	111.905	148.561	63.8543	121.498	164.901	132.847	207.397	63.3107	106.289	137.991	0.376584	0.080816	0.789145	exist_mirna
hsa-miR-2355-5p	27	32	38	23	34	26	14	43	11	18	2.8106	2.5627	3.8379	2.6905	3.2307	2.8744	1.6043	4.0658	1.2439	1.9785	3.02648	2.35338	-0.362907	0.0821006	0.789145	exist_mirna
novel-m0025-3p	4	17	7	9	2	4	0	5	8	3	0.4164	1.3614	0.707	1.0528	0.19	0.4422	0.01	0.4728	0.9047	0.3297	0.74552	0.43188	-0.787617	0.0830456	0.789145	novel_mirna
hsa-miR-374a-5p	14293	20782	18149	19618	14873	13827	12768	18003	13772	11736	1487.87	1664.29	1833	2294.85	1413.25	1528.62	1463.14	1702.24	1557.4	1289.96	1738.65	1508.27	-0.205071	0.0830724	0.789145	exist_mirna
hsa-miR-22-5p	115	131	92	49	81	111	133	133	107	61	11.9712	10.4909	9.2918	5.7319	7.6967	12.2714	15.241	12.5756	12.1001	6.7048	9.0365	11.7786	0.38233	0.083792	0.789145	exist_mirna
hsa-miR-6793-3p	3	0	0	0	4	3	1	2	4	5	0.3123	0.01	0.01	0.01	0.3801	0.3317	0.1146	0.1891	0.4523	0.5496	0.14448	0.32746	1.18045	0.0838673	0.789145	exist_mirna
miR-183-x	770	2005	733	1797	752	710	1186	638	1184	772	80.1551	160.566	74.031	210.207	71.4561	78.4931	135.909	60.3249	133.892	84.854	119.283	98.6946	-0.273347	0.0847848	0.790965	known_mirna
hsa-let-7i-5p	138248	212312	155107	120444	143037	114639	146943	142550	108933	101683	14391.3	17002.6	15665.4	14089.2	13591.6	12673.8	16838.8	13478.5	12318.7	11176.4	14948	13297.2	-0.168825	0.0853845	0.790965	exist_mirna
hsa-miR-140-3p	30285	37358	35331	29680	27929	26943	24799	30668	23753	22770	3152.6	2991.74	3568.34	3471.87	2653.85	2978.65	2841.83	2899.75	2686.1	2502.75	3167.68	2781.82	-0.187399	0.0868396	0.798256	exist_mirna
hsa-miR-146b-5p	4261	5478	5038	3637	3341	3552	3109	4532	3335	2792	443.56	438.695	508.824	425.445	317.466	392.686	356.274	428.515	377.137	306.881	426.798	372.299	-0.197093	0.087592	0.799026	exist_mirna
hsa-miR-5003-5p	2	3	2	0	3	6	4	2	7	2	0.2082	0.2402	0.202	0.01	0.2851	0.6633	0.4584	0.1891	0.7916	0.2198	0.1891	0.46444	1.29634	0.0913712	0.827187	exist_mirna
hsa-miR-4642	8	8	6	14	3	11	11	11	19	7	0.8328	0.6407	0.606	1.6377	0.2851	1.2161	1.2605	1.0401	2.1486	0.7694	0.80046	1.28694	0.685044	0.0922908	0.82923	exist_mirna
hsa-miR-610	1	1	2	0	2	2	7	1	2	3	0.1041	0.0801	0.202	0.01	0.19	0.2211	0.8022	0.0946	0.2262	0.3297	0.11724	0.33476	1.51366	0.093263	0.830858	exist_mirna
novel-m0043-5p	5	7	2	5	2	1	1	3	0	4	0.5205	0.5606	0.202	0.5849	0.19	0.1106	0.1146	0.2837	0.01	0.4397	0.4116	0.19172	-1.10224	0.0943236	0.830858	novel_mirna
hsa-miR-20a-5p	25116	31756	25341	44891	30096	24480	20132	24275	31720	24444	2614.51	2543.12	2559.37	5251.21	2859.76	2706.35	2307.01	2295.28	3587.05	2686.75	3165.59	2716.49	-0.220734	0.0948154	0.830858	exist_mirna
miR-142-x	333	583	391	109	483	306	751	710	560	351	34.6645	46.6884	39.4899	12.7505	45.8953	33.8294	86.0604	67.1327	63.3274	38.58	35.8977	57.786	0.686827	0.0952532	0.830858	known_mirna
hsa-miR-6775-3p	8	2	0	4	4	5	10	7	4	4	0.8328	0.1602	0.01	0.4679	0.3801	0.5528	1.1459	0.6619	0.4523	0.4397	0.3702	0.65052	0.813289	0.0977917	0.831147	exist_mirna
miR-81-y	0	12	0	0	0	0	0	1	0	0	0.01	0.961	0.01	0.01	0.01	0.01	0.01	0.0946	0.01	0.01	0.2002	0.02692	-2.89469	0.0994814	0.831147	known_mirna
hsa-miR-548p	34	55	59	36	33	24	40	43	19	32	3.5393	4.4046	5.9588	4.2112	3.1357	2.6533	4.5838	4.0658	2.1486	3.5173	4.24992	3.39376	-0.324551	0.100106	0.831147	exist_mirna
hsa-miR-148a-5p	55	60	58	40	40	32	33	42	49	32	5.7254	4.805	5.8578	4.6791	3.8009	3.5377	3.7816	3.9712	5.5412	3.5173	4.97364	4.0698	-0.289344	0.100999	0.831147	exist_mirna
hsa-miR-3688-3p	491	922	638	780	495	449	516	596	631	430	51.1119	73.8365	64.4363	91.2419	47.0356	49.6386	59.1307	56.3536	71.3565	47.2632	65.5324	56.7485	-0.207626	0.102067	0.831147	exist_mirna
miR-374-x	9	16	2	11	16	5	10	5	9	2	0.9369	1.2813	0.202	1.2867	1.5203	0.5528	1.1459	0.4728	1.0178	0.2198	1.04544	0.68182	-0.616647	0.102603	0.831147	known_mirna
hsa-miR-3677-5p	1	1	0	0	0	1	2	1	2	1	0.1041	0.0801	0.01	0.01	0.01	0.1106	0.2292	0.0946	0.2262	0.1099	0.04284	0.1541	1.84684	0.102971	0.831147	exist_mirna
hsa-miR-1246	0	3	0	0	0	0	0	0	0	0	0.01	0.2402	0.01	0.01	0.01	0.01	0.01	0.01	0.01	0.01	0.05604	0.01	-2.48646	0.103334	0.831147	exist_mirna
hsa-miR-3127-5p	5	4	4	2	5	7	13	8	2	4	0.5205	0.3203	0.404	0.234	0.4751	0.7739	1.4897	0.7564	0.2262	0.4397	0.39078	0.73718	0.91566	0.103763	0.831147	exist_mirna
hsa-miR-4659a-3p	28	55	14	5	19	19	35	38	25	21	2.9147	4.4046	1.414	0.5849	1.8054	2.1005	4.0108	3.593	2.8271	2.3082	2.22472	2.96792	0.415828	0.105053	0.831147	exist_mirna
novel-m0143-5p	3	1	2	2	0	1	0	0	0	1	0.3123	0.0801	0.202	0.234	0.01	0.1106	0.01	0.01	0.01	0.1099	0.16768	0.0501	-1.74283	0.105208	0.831147	novel_mirna
hsa-miR-331-5p	158	294	245	132	185	132	184	171	177	119	16.4474	23.5444	24.7443	15.4409	17.5789	14.5931	21.0854	16.1686	20.016	13.0798	19.5512	16.9886	-0.20269	0.105467	0.831147	exist_mirna
novel-m0036-3p	7	6	4	3	5	3	2	4	1	2	0.7287	0.4805	0.404	0.3509	0.4751	0.3317	0.2292	0.3782	0.1131	0.2198	0.48784	0.2544	-0.939309	0.105759	0.831147	novel_mirna
novel-m0037-3p	7	6	4	3	5	3	2	4	1	2	0.7287	0.4805	0.404	0.3509	0.4751	0.3317	0.2292	0.3782	0.1131	0.2198	0.48784	0.2544	-0.939309	0.105759	0.831147	novel_mirna
novel-m0038-3p	7	6	4	3	5	3	2	4	1	2	0.7287	0.4805	0.404	0.3509	0.4751	0.3317	0.2292	0.3782	0.1131	0.2198	0.48784	0.2544	-0.939309	0.105759	0.831147	novel_mirna
hsa-miR-3913-5p	66	95	77	47	46	52	48	71	33	44	6.8704	7.6079	7.7768	5.4979	4.371	5.7488	5.5005	6.7133	3.7318	4.8362	6.4248	5.30612	-0.275994	0.10763	0.831147	exist_mirna
hsa-miR-323a-3p	14	8	8	6	15	3	6	11	5	5	1.4574	0.6407	0.808	0.7019	1.4253	0.3317	0.6876	1.0401	0.5654	0.5496	1.00666	0.63488	-0.665021	0.108053	0.831147	exist_mirna
miR-5695-z	0	2	2	0	2	0	0	0	0	1	0.01	0.1602	0.202	0.01	0.19	0.01	0.01	0.01	0.01	0.1099	0.11444	0.02998	-1.93252	0.108084	0.831147	known_mirna
hsa-miR-628-3p	208	452	190	117	340	187	353	288	311	241	21.6523	36.1975	19.1895	13.6863	32.3073	20.6735	40.4518	27.2313	35.1693	26.4894	24.6066	30.0031	0.286065	0.10921	0.831147	exist_mirna
miR-361-x	0	1	1	1	0	5	5	1	0	0	0.01	0.0801	0.101	0.117	0.01	0.5528	0.573	0.0946	0.01	0.01	0.06362	0.24808	1.96325	0.110286	0.831147	known_mirna
hsa-miR-6818-3p	4	5	5	1	2	1	2	1	3	0	0.4164	0.4004	0.505	0.117	0.19	0.1106	0.2292	0.0946	0.3393	0.01	0.32576	0.15674	-1.05544	0.110455	0.831147	exist_mirna
miR-185-x	1401	757	2250	1071	805	1036	867	1264	1257	493	145.841	60.6228	227.244	125.282	76.4922	114.534	99.3533	119.515	142.148	54.1878	127.096	105.947	-0.262574	0.110588	0.831147	known_mirna
miR-4685-y	0	3	0	0	4	0	1	0	0	0	0.01	0.2402	0.01	0.01	0.3801	0.01	0.1146	0.01	0.01	0.01	0.13006	0.03092	-2.07257	0.111721	0.833083	known_mirna
novel-m0034-5p	5	3	15	8	5	6	2	6	4	2	0.5205	0.2402	1.515	0.9358	0.4751	0.6633	0.2292	0.5673	0.4523	0.2198	0.73732	0.42638	-0.790151	0.115322	0.833083	novel_mirna
hsa-miR-374b-5p	490	787	379	405	712	627	725	1070	859	417	51.0078	63.0253	38.278	47.3756	67.6552	69.3171	83.0809	101.172	97.1398	45.8343	53.4684	79.3088	0.568795	0.115326	0.833083	exist_mirna
miR-1843-y	37	47	24	31	21	25	22	30	26	12	3.8516	3.7639	2.4239	3.6263	1.9954	2.7638	2.5211	2.8366	2.9402	1.319	3.13222	2.47614	-0.339093	0.115566	0.833083	known_mirna
hsa-miR-933	5	6	3	4	2	3	0	4	3	0	0.5205	0.4805	0.303	0.4679	0.19	0.3317	0.01	0.3782	0.3393	0.01	0.39238	0.21384	-0.87572	0.115911	0.833083	exist_mirna
miR-1301-y	3	1	0	2	1	2	0	0	0	0	0.3123	0.0801	0.01	0.234	0.095	0.2211	0.01	0.01	0.01	0.01	0.14628	0.05222	-1.48606	0.116394	0.833083	known_mirna
hsa-miR-340-5p	1688	1439	1209	1142	1250	1294	868	1285	982	1027	175.717	115.24	122.106	133.588	118.777	143.056	99.4679	121.501	111.049	112.882	133.085	117.591	-0.17857	0.116866	0.833083	exist_mirna
hsa-miR-497-5p	2	4	2	7	1	0	3	0	3	1	0.2082	0.3203	0.202	0.8188	0.095	0.01	0.3438	0.01	0.3393	0.1099	0.32886	0.1626	-1.01615	0.118025	0.833083	exist_mirna
hsa-miR-3918	0	0	0	1	0	0	1	2	1	1	0.01	0.01	0.01	0.117	0.01	0.01	0.1146	0.1891	0.1131	0.1099	0.0314	0.10734	1.77335	0.11921	0.833083	exist_mirna
hsa-miR-338-5p	16	29	22	4	26	12	24	55	12	23	1.6656	2.3224	2.2219	0.4679	2.4706	1.3266	2.7503	5.2004	1.357	2.528	1.82968	2.63246	0.52482	0.120438	0.833083	exist_mirna
hsa-miR-584-5p	1816	1826	1870	2148	1379	1589	1171	1380	1949	1293	189.041	146.232	188.865	251.266	131.034	175.67	134.19	130.483	220.402	142.119	181.288	160.573	-0.175053	0.121729	0.833083	exist_mirna
hsa-miR-18b-3p	2	2	10	0	1	1	1	1	0	1	0.2082	0.1602	1.01	0.01	0.095	0.1106	0.1146	0.0946	0.01	0.1099	0.29668	0.08794	-1.75432	0.122482	0.833083	exist_mirna
hsa-miR-6721-5p	0	4	3	1	7	0	2	2	1	0	0.01	0.3203	0.303	0.117	0.6651	0.01	0.2292	0.1891	0.1131	0.01	0.28308	0.11028	-1.36004	0.122939	0.833083	exist_mirna
novel-m0032-5p	3	13	3	4	0	4	8	6	12	4	0.3123	1.0411	0.303	0.4679	0.01	0.4422	0.9168	0.5673	1.357	0.4397	0.42686	0.7446	0.802703	0.123314	0.833083	novel_mirna
novel-m0149-3p	2	0	0	1	0	3	0	3	1	2	0.2082	0.01	0.01	0.117	0.01	0.3317	0.01	0.2837	0.1131	0.2198	0.07104	0.19166	1.43185	0.124442	0.833083	novel_mirna
hsa-miR-4435	11	28	16	6	23	11	5	10	10	16	1.1451	2.2423	1.616	0.7019	2.1855	1.2161	0.573	0.9455	1.1308	1.7586	1.57816	1.1248	-0.488575	0.124605	0.833083	exist_mirna
hsa-miR-5683	0	3	1	1	3	0	0	1	1	0	0.01	0.2402	0.101	0.117	0.2851	0.01	0.01	0.0946	0.1131	0.01	0.15066	0.04754	-1.66408	0.125222	0.833083	exist_mirna
miR-361-y	1	8	6	2	4	8	11	7	5	2	0.1041	0.6407	0.606	0.234	0.3801	0.8844	1.2605	0.6619	0.5654	0.2198	0.39298	0.7184	0.870331	0.125789	0.833083	known_mirna
miR-610-z	5	1	0	0	3	0	2	0	0	0	0.5205	0.0801	0.01	0.01	0.2851	0.01	0.2292	0.01	0.01	0.01	0.18114	0.05384	-1.75035	0.126485	0.833083	known_mirna
hsa-miR-17-5p	12648	16318	14028	19251	12666	11999	11313	12795	13655	10761	1316.63	1306.79	1416.79	2251.92	1203.54	1326.53	1296.41	1209.81	1544.17	1182.79	1499.13	1311.94	-0.192427	0.126504	0.833083	exist_mirna
novel-m0141-5p	0	1	2	0	0	1	3	2	1	1	0.01	0.0801	0.202	0.01	0.01	0.1106	0.3438	0.1891	0.1131	0.1099	0.06242	0.1733	1.47319	0.127408	0.833083	novel_mirna
hsa-miR-7155-3p	1	1	3	0	2	0	0	2	0	0	0.1041	0.0801	0.303	0.01	0.19	0.01	0.01	0.1891	0.01	0.01	0.13744	0.04582	-1.58475	0.128528	0.833083	exist_mirna
hsa-miR-516b-5p	0	0	0	0	0	2	0	0	0	0	0.01	0.01	0.01	0.01	0.01	0.2211	0.01	0.01	0.01	0.01	0.01	0.05222	2.3846	0.128977	0.833083	exist_mirna
hsa-miR-4804-3p	5	4	10	12	3	2	3	2	9	4	0.5205	0.3203	1.01	1.4037	0.2851	0.2211	0.3438	0.1891	1.0178	0.4397	0.70792	0.4423	-0.678561	0.129181	0.833083	exist_mirna
novel-m0100-5p	2	5	1	2	2	4	1	0	0	0	0.2082	0.4004	0.101	0.234	0.19	0.4422	0.1146	0.01	0.01	0.01	0.22672	0.11736	-0.949971	0.129488	0.833083	novel_mirna
hsa-miR-4646-3p	0	0	0	1	2	1	4	3	0	1	0.01	0.01	0.01	0.117	0.19	0.1106	0.4584	0.2837	0.01	0.1099	0.0674	0.19452	1.5291	0.129811	0.833083	exist_mirna
hsa-miR-30c-2-3p	6	0	0	0	1	0	0	0	1	0	0.6246	0.01	0.01	0.01	0.095	0.01	0.01	0.01	0.1131	0.01	0.14992	0.03062	-2.29165	0.130637	0.833083	exist_mirna
hsa-miR-128-3p	5609	7102	6269	3321	3228	5189	6625	6046	6617	3311	583.883	568.75	633.152	388.48	306.729	573.663	759.188	571.668	748.282	363.927	496.199	603.345	0.282066	0.131358	0.833083	exist_mirna
hsa-miR-660-5p	1381	1692	1503	1134	1333	1032	1200	1408	1098	996	143.759	135.5	151.799	132.652	126.663	114.091	137.513	133.131	124.167	109.475	138.075	123.675	-0.15889	0.131924	0.833083	exist_mirna
hsa-miR-219b-3p	0	1	0	0	0	1	0	3	0	1	0.01	0.0801	0.01	0.01	0.01	0.1106	0.01	0.2837	0.01	0.1099	0.02402	0.10484	2.12588	0.13243	0.833083	exist_mirna
hsa-miR-320a-3p	9718	18378	9104	5346	10208	6945	11240	8309	5761	8727	1011.62	1471.77	919.48	625.358	969.978	767.795	1288.04	785.641	651.481	959.223	999.64	890.436	-0.166897	0.133685	0.833083	exist_mirna
hsa-miR-744-3p	3	4	3	0	0	2	0	1	0	0	0.3123	0.3203	0.303	0.01	0.01	0.2211	0.01	0.0946	0.01	0.01	0.19112	0.06914	-1.46689	0.134047	0.833083	exist_mirna
hsa-miR-146b-3p	2	1	1	0	0	0	1	4	3	3	0.2082	0.0801	0.101	0.01	0.01	0.01	0.1146	0.3782	0.3393	0.3297	0.08186	0.23436	1.5175	0.136842	0.833083	exist_mirna
hsa-miR-548ab	2	0	0	0	0	1	1	2	0	2	0.2082	0.01	0.01	0.01	0.01	0.1106	0.1146	0.1891	0.01	0.2198	0.04964	0.12882	1.37578	0.137076	0.833083	exist_mirna
hsa-miR-548aq-3p	2	5	2	3	1	10	3	6	3	2	0.2082	0.4004	0.202	0.3509	0.095	1.1055	0.3438	0.5673	0.3393	0.2198	0.2513	0.51514	1.03555	0.138844	0.833083	exist_mirna
hsa-miR-19a-5p	3	1	2	4	2	4	4	7	7	1	0.3123	0.0801	0.202	0.4679	0.19	0.4422	0.4584	0.6619	0.7916	0.1099	0.25046	0.4928	0.976422	0.138863	0.833083	exist_mirna
hsa-miR-4508	89	194	182	90	102	76	197	122	71	67	9.2647	15.5361	18.3815	10.5279	9.6922	8.4021	22.5751	11.5355	8.029	7.3643	12.6805	11.5812	-0.130825	0.141152	0.833083	exist_mirna
hsa-miR-3940-3p	68	84	71	69	53	66	62	46	87	22	7.0786	6.727	7.1708	8.0714	5.0361	7.2965	7.1049	4.3494	9.8384	2.4181	6.81678	6.20146	-0.136483	0.142278	0.833083	exist_mirna
miR-6511-y	3	3	2	1	1	3	6	1	5	4	0.3123	0.2402	0.202	0.117	0.095	0.3317	0.6876	0.0946	0.5654	0.4397	0.1933	0.4238	1.13254	0.144495	0.833083	known_mirna
miR-4306-z	2	6	7	3	0	0	0	2	2	4	0.2082	0.4805	0.707	0.3509	0.01	0.01	0.01	0.1891	0.2262	0.4397	0.35132	0.175	-1.00543	0.145338	0.833083	known_mirna
hsa-miR-130a-5p	4	7	0	1	3	2	0	1	1	1	0.4164	0.5606	0.01	0.117	0.2851	0.2211	0.01	0.0946	0.1131	0.1099	0.27782	0.10974	-1.34006	0.145375	0.833083	exist_mirna
miR-183-y	0	2	0	2	1	0	1	0	0	0	0.01	0.1602	0.01	0.234	0.095	0.01	0.1146	0.01	0.01	0.01	0.10184	0.03092	-1.71969	0.145645	0.833083	known_mirna
miR-3173-x	2	1	1	0	1	1	7	0	5	1	0.2082	0.0801	0.101	0.01	0.095	0.1106	0.8022	0.01	0.5654	0.1099	0.09886	0.31962	1.6929	0.149053	0.833083	known_mirna
hsa-miR-215-5p	270	413	278	421	251	271	229	267	243	288	28.1063	33.0743	28.0773	49.2473	23.8504	29.96	26.2421	25.2457	27.4796	31.6554	32.4711	28.1166	-0.207737	0.149734	0.833083	exist_mirna
miR-15-x	127	177	156	101	118	101	128	115	116	80	13.2204	14.1747	15.7556	11.8147	11.2125	11.1659	14.6681	10.8736	13.1178	8.7932	13.2356	11.7237	-0.174991	0.150856	0.833083	known_mirna
hsa-miR-6809-5p	0	4	0	0	2	0	1	0	0	0	0.01	0.3203	0.01	0.01	0.19	0.01	0.1146	0.01	0.01	0.01	0.10806	0.03092	-1.80522	0.15111	0.833083	exist_mirna
novel-m0077-3p	2	0	3	6	3	7	4	5	6	2	0.2082	0.01	0.303	0.7019	0.2851	0.7739	0.4584	0.4728	0.6785	0.2198	0.30164	0.52068	0.787569	0.153215	0.833083	novel_mirna
hsa-miR-16-5p	580442	848943	546272	434470	558240	441561	534568	561335	402307	482112	60422.6	67985.9	55172	50822.9	53044.7	48816.2	61258.5	53076	45494.8	52991.1	57489.6	52327.3	-0.135738	0.154033	0.833083	exist_mirna
novel-m0008-5p	25	31	43	23	25	39	5	37	14	21	2.6024	2.4826	4.3429	2.6905	2.3755	4.3116	0.573	3.4985	1.5832	2.3082	2.89878	2.4549	-0.239782	0.155616	0.833083	novel_mirna
hsa-miR-490-3p	2	1	2	2	1	2	0	1	0	0	0.2082	0.0801	0.202	0.234	0.095	0.2211	0.01	0.0946	0.01	0.01	0.16386	0.06914	-1.24487	0.155681	0.833083	exist_mirna
hsa-miR-3934-5p	2	0	2	2	4	1	0	3	0	0	0.2082	0.01	0.202	0.234	0.3801	0.1106	0.01	0.2837	0.01	0.01	0.20686	0.08486	-1.2855	0.156494	0.833083	exist_mirna
hsa-miR-588	2	0	0	0	0	0	2	2	0	2	0.2082	0.01	0.01	0.01	0.01	0.01	0.2292	0.1891	0.01	0.2198	0.04964	0.13162	1.4068	0.156603	0.833083	exist_mirna
hsa-miR-4670-5p	1	3	2	1	0	1	2	4	6	2	0.1041	0.2402	0.202	0.117	0.01	0.1106	0.2292	0.3782	0.6785	0.2198	0.13466	0.32326	1.26337	0.156797	0.833083	exist_mirna
miR-486-y	0	8	1	0	0	0	20	0	1	0	0.01	0.6407	0.101	0.01	0.01	0.01	2.2919	0.01	0.1131	0.01	0.15434	0.487	1.65781	0.156953	0.833083	known_mirna
hsa-let-7a-3p	13	22	15	15	32	29	24	32	22	13	1.3533	1.7618	1.515	1.7547	3.0407	3.2061	2.7503	3.0257	2.4879	1.4289	1.8851	2.57978	0.452607	0.157341	0.833083	exist_mirna
hsa-miR-374b-3p	23	29	25	28	12	11	18	22	22	12	2.3942	2.3224	2.5249	3.2754	1.1403	1.2161	2.0627	2.0802	2.4879	1.319	2.33144	1.83318	-0.346873	0.158942	0.833083	exist_mirna
hsa-miR-4326	66	139	116	81	96	68	80	108	76	60	6.8704	11.1315	11.7157	9.4751	9.122	7.5176	9.1675	10.2117	8.5944	6.5949	9.66294	8.41722	-0.199118	0.159826	0.833083	exist_mirna
hsa-miR-1249-3p	24	6	8	21	6	12	8	18	61	4	2.4983	0.4805	0.808	2.4565	0.5701	1.3266	0.9168	1.702	6.8982	0.4397	1.36268	2.25666	0.727742	0.159904	0.833083	exist_mirna
miR-192-x	82	142	125	182	77	60	106	125	161	52	8.536	11.3718	12.6247	21.2898	7.3166	6.6332	12.147	11.8191	18.2066	5.7156	12.2278	10.9043	-0.165265	0.159931	0.833083	known_mirna
hsa-miR-126-5p	17048	24022	15934	5155	20098	15152	22268	19868	11658	13871	1774.66	1923.75	1609.29	603.016	1909.74	1675.11	2551.79	1878.58	1318.34	1524.62	1564.09	1789.69	0.194384	0.161001	0.833083	exist_mirna
hsa-miR-15a-3p	35	17	13	12	15	21	23	30	23	15	3.6434	1.3614	1.313	1.4037	1.4253	2.3216	2.6357	2.8366	2.6009	1.6487	1.82936	2.4087	0.396916	0.163165	0.833083	exist_mirna
miR-24-z	5	11	9	4	11	11	16	16	6	6	0.5205	0.8809	0.909	0.4679	1.0452	1.2161	1.8335	1.5128	0.6785	0.6595	0.7647	1.18008	0.625919	0.163641	0.833083	known_mirna
novel-m0057-5p	0	5	5	1	4	3	8	3	7	3	0.01	0.4004	0.505	0.117	0.3801	0.3317	0.9168	0.2837	0.7916	0.3297	0.2825	0.5307	0.909646	0.163756	0.833083	novel_mirna
novel-m0058-5p	0	5	5	1	4	3	8	3	7	3	0.01	0.4004	0.505	0.117	0.3801	0.3317	0.9168	0.2837	0.7916	0.3297	0.2825	0.5307	0.909646	0.163756	0.833083	novel_mirna
hsa-miR-1285-3p	1085	1223	1151	927	728	884	929	866	877	631	112.946	97.9415	116.248	108.438	69.1755	97.7294	106.458	81.883	99.1753	69.356	100.95	90.9204	-0.15096	0.164314	0.833083	exist_mirna
hsa-miR-10a-3p	1	1	0	0	0	2	2	1	1	0	0.1041	0.0801	0.01	0.01	0.01	0.2211	0.2292	0.0946	0.1131	0.01	0.04284	0.1336	1.64089	0.165694	0.833083	exist_mirna
hsa-miR-27b-3p	9202	16099	12203	10110	7980	7126	10270	12009	11320	5716	957.906	1289.26	1232.47	1182.64	758.27	787.805	1176.88	1135.49	1280.12	628.271	1084.11	1001.71	-0.114038	0.16593	0.833083	exist_mirna
hsa-miR-4746-5p	28	42	49	26	26	36	23	26	31	13	2.9147	3.3635	4.9489	3.0414	2.4706	3.9799	2.6357	2.4584	3.5056	1.4289	3.34782	2.8017	-0.256919	0.166092	0.833083	exist_mirna
hsa-miR-20b-5p	2128	2531	2417	5771	2792	2048	1846	2272	4143	2254	221.52	202.69	244.111	675.073	265.3	226.414	211.541	214.825	468.51	247.747	321.739	273.807	-0.232728	0.166674	0.833083	exist_mirna
hsa-miR-2277-5p	12	15	16	9	5	3	16	10	10	1	1.2492	1.2012	1.616	1.0528	0.4751	0.3317	1.8335	0.9455	1.1308	0.1099	1.11886	0.87028	-0.362478	0.166821	0.833083	exist_mirna
hsa-miR-500b-5p	2	7	1	4	7	2	1	1	3	3	0.2082	0.5606	0.101	0.4679	0.6651	0.2211	0.1146	0.0946	0.3393	0.3297	0.40056	0.21986	-0.865433	0.168338	0.833083	exist_mirna
hsa-miR-548u	1	1	2	2	4	2	0	0	0	2	0.1041	0.0801	0.202	0.234	0.3801	0.2211	0.01	0.01	0.01	0.2198	0.20006	0.09418	-1.08694	0.169982	0.833083	exist_mirna
hsa-miR-330-3p	35	48	44	30	51	26	48	29	27	28	3.6434	3.844	4.4439	3.5093	4.8461	2.8744	5.5005	2.742	3.0533	3.0776	4.05734	3.44956	-0.234122	0.170694	0.833083	exist_mirna
hsa-miR-502-5p	10	17	6	6	14	8	13	21	7	21	1.041	1.3614	0.606	0.7019	1.3303	0.8844	1.4897	1.9856	0.7916	2.3082	1.00812	1.4919	0.565483	0.170872	0.833083	exist_mirna
hsa-miR-4449	1	0	2	4	0	0	4	1	6	4	0.1041	0.01	0.202	0.4679	0.01	0.01	0.4584	0.0946	0.6785	0.4397	0.1588	0.33624	1.08228	0.171698	0.833083	exist_mirna
miR-342-y	17	15	32	20	23	16	14	27	10	11	1.7697	1.2012	3.2319	2.3395	2.1855	1.7689	1.6043	2.5529	1.1308	1.2091	2.14556	1.6532	-0.376093	0.171795	0.833083	known_mirna
hsa-miR-127-3p	45	91	143	34	157	43	54	116	35	109	4.6844	7.2876	14.4426	3.9772	14.9184	4.7538	6.1881	10.9682	3.958	11.9807	9.06204	7.56976	-0.259588	0.172299	0.833083	exist_mirna
hsa-miR-4707-3p	12	0	15	0	11	6	0	11	0	5	1.2492	0.01	1.515	0.01	1.0452	0.6633	0.01	1.0401	0.01	0.5496	0.76588	0.4546	-0.752521	0.172492	0.833083	exist_mirna
hsa-miR-2355-3p	6	7	2	3	4	1	2	3	2	3	0.6246	0.5606	0.202	0.3509	0.3801	0.1106	0.2292	0.2837	0.2262	0.3297	0.42364	0.23588	-0.844786	0.172677	0.833083	exist_mirna
hsa-miR-145-3p	30	49	41	17	16	25	25	48	8	11	3.1229	3.9241	4.1409	1.9886	1.5203	2.7638	2.8649	4.5385	0.9047	1.2091	2.93936	2.4562	-0.259074	0.173016	0.833083	exist_mirna
novel-m0108-5p	0	4	3	0	1	1	1	0	0	0	0.01	0.3203	0.303	0.01	0.095	0.1106	0.1146	0.01	0.01	0.01	0.14766	0.05104	-1.53258	0.173101	0.833083	novel_mirna
novel-m0109-5p	0	4	3	0	1	1	1	0	0	0	0.01	0.3203	0.303	0.01	0.095	0.1106	0.1146	0.01	0.01	0.01	0.14766	0.05104	-1.53258	0.173101	0.833083	novel_mirna
hsa-miR-335-3p	31	34	46	23	49	23	18	32	28	36	3.227	2.7228	4.6459	2.6905	4.656	2.5427	2.0627	3.0257	3.1664	3.9569	3.58844	2.95088	-0.282212	0.173468	0.833083	exist_mirna
novel-m0140-5p	8	2	1	0	1	0	1	0	3	0	0.8328	0.1602	0.101	0.01	0.095	0.01	0.1146	0.01	0.3393	0.01	0.2398	0.09678	-1.30905	0.173539	0.833083	novel_mirna
miR-6131-z	4	7	13	3	3	3	5	7	0	2	0.4164	0.5606	1.313	0.3509	0.2851	0.3317	0.573	0.6619	0.01	0.2198	0.5852	0.35928	-0.703821	0.173702	0.833083	known_mirna
hsa-miR-193a-3p	3	3	1	2	5	0	2	2	0	2	0.3123	0.2402	0.101	0.234	0.4751	0.01	0.2292	0.1891	0.01	0.2198	0.27252	0.13162	-1.04998	0.174294	0.833083	exist_mirna
novel-m0133-3p	0	1	1	0	1	0	2	1	1	4	0.01	0.0801	0.101	0.01	0.095	0.01	0.2292	0.0946	0.1131	0.4397	0.05922	0.17732	1.5822	0.175129	0.833083	novel_mirna
miR-735-x	0	0	1	2	1	0	0	0	1	0	0.01	0.01	0.101	0.234	0.095	0.01	0.01	0.01	0.1131	0.01	0.09	0.03062	-1.55545	0.175627	0.833083	known_mirna
hsa-miR-3179	6	5	2	2	5	1	7	0	2	1	0.6246	0.4004	0.202	0.234	0.4751	0.1106	0.8022	0.01	0.2262	0.1099	0.38722	0.25178	-0.62099	0.176759	0.833083	exist_mirna
novel-m0031-5p	10	7	8	5	4	10	4	4	4	0	1.041	0.5606	0.808	0.5849	0.3801	1.1055	0.4584	0.3782	0.4523	0.01	0.67492	0.48088	-0.48904	0.176915	0.833083	novel_mirna
novel-m0091-3p	2	2	6	0	1	0	0	2	0	2	0.2082	0.1602	0.606	0.01	0.095	0.01	0.01	0.1891	0.01	0.2198	0.21588	0.08778	-1.29827	0.177292	0.833083	novel_mirna
miR-182-x	93	444	132	223	140	131	411	122	359	121	9.6811	35.5569	13.3316	26.0858	13.303	14.4825	47.0983	11.5355	40.5974	13.2996	19.5917	25.4027	0.374738	0.178563	0.833083	known_mirna
hsa-miR-4637	2	10	4	7	5	2	4	1	6	3	0.2082	0.8008	0.404	0.8188	0.4751	0.2211	0.4584	0.0946	0.6785	0.3297	0.54138	0.35646	-0.602901	0.179311	0.833083	exist_mirna
hsa-miR-1303	40	53	39	132	41	33	59	35	216	54	4.1639	4.2444	3.9389	15.4409	3.8959	3.6483	6.7611	3.3094	24.4263	5.9354	6.3368	8.8161	0.476386	0.179765	0.833083	exist_mirna
hsa-miR-505-3p	158	178	173	189	88	167	178	192	297	80	16.4474	14.2548	17.4725	22.1086	8.3619	18.4625	20.3978	18.1542	33.5862	8.7932	15.729	19.8788	0.337799	0.179766	0.833083	exist_mirna
hsa-miR-6767-5p	2	2	5	2	3	3	5	5	2	8	0.2082	0.1602	0.505	0.234	0.2851	0.3317	0.573	0.4728	0.2262	0.8793	0.2785	0.4966	0.834407	0.179951	0.833083	exist_mirna
hsa-miR-370-3p	15	27	41	12	58	15	18	31	6	40	1.5615	2.1622	4.1409	1.4037	5.5112	1.6583	2.0627	2.9311	0.6785	4.3966	2.9559	2.34544	-0.333739	0.180312	0.833083	exist_mirna
miR-101-y	78343	81038	107186	54388	46652	85876	50569	93280	45494	38061	8155.32	6489.77	10825.5	6362.14	4432.94	9493.9	5794.92	8819.91	5144.68	4183.45	7253.13	6687.37	-0.117164	0.18087	0.833083	known_mirna
hsa-miR-92a-3p	172682	230610	205809	160080	184430	181690	235425	223959	226896	167095	17975.8	18467.9	20786.2	18725.7	17524.8	20086.5	26978.4	21176	25658.5	18366.2	18696.1	22453.1	0.26418	0.180954	0.833083	exist_mirna
novel-m0074-5p	3	4	4	2	2	0	0	6	3	0	0.3123	0.3203	0.404	0.234	0.19	0.01	0.01	0.5673	0.3393	0.01	0.29212	0.18732	-0.641056	0.181724	0.833083	novel_mirna
hsa-miR-132-3p	45	40	23	20	18	40	23	22	16	9	4.6844	3.2033	2.3229	2.3395	1.7104	4.4221	2.6357	2.0802	1.8094	0.9892	2.8521	2.38732	-0.256633	0.181951	0.833083	exist_mirna
hsa-miR-574-5p	38	35	37	59	49	30	30	41	45	24	3.9557	2.8029	3.7369	6.9016	4.656	3.3166	3.4378	3.8767	5.0888	2.6379	4.41062	3.67156	-0.264588	0.182354	0.833083	exist_mirna
novel-m0098-3p	1	2	0	5	1	2	0	1	0	0	0.1041	0.1602	0.01	0.5849	0.095	0.2211	0.01	0.0946	0.01	0.01	0.19084	0.06914	-1.46477	0.182718	0.833083	novel_mirna
hsa-miR-505-5p	41	40	44	24	49	34	56	63	43	35	4.268	3.2033	4.4439	2.8074	4.656	3.7588	6.4173	5.9568	4.8626	3.847	3.87572	4.9685	0.358346	0.18368	0.833083	exist_mirna
hsa-miR-4512	2	4	1	2	3	1	0	2	0	2	0.2082	0.3203	0.101	0.234	0.2851	0.1106	0.01	0.1891	0.01	0.2198	0.22972	0.1079	-1.09018	0.184811	0.833083	exist_mirna
hsa-miR-5189-5p	11	3	28	15	22	7	0	22	18	12	1.1451	0.2402	2.8279	1.7547	2.0905	0.7739	0.01	2.0802	2.0355	1.319	1.61168	1.24372	-0.373904	0.185803	0.833083	exist_mirna
miR-500-x	1	0	0	0	0	0	0	0	1	4	0.1041	0.01	0.01	0.01	0.01	0.01	0.01	0.01	0.1131	0.4397	0.02882	0.11656	2.01593	0.186025	0.833083	known_mirna
hsa-miR-3164	0	0	1	0	1	0	1	2	2	1	0.01	0.01	0.101	0.01	0.095	0.01	0.1146	0.1891	0.2262	0.1099	0.0452	0.12996	1.52367	0.1865	0.833083	exist_mirna
miR-550-y	2	0	0	1	0	4	0	1	2	1	0.2082	0.01	0.01	0.117	0.01	0.4422	0.01	0.0946	0.2262	0.1099	0.07104	0.17658	1.31362	0.187417	0.833083	known_mirna
hsa-miR-222-3p	369	586	516	189	287	322	623	480	440	229	38.412	46.9286	52.1146	22.1086	27.2711	35.5983	71.3923	45.3855	49.7573	25.1704	37.367	45.4608	0.282858	0.189086	0.833083	exist_mirna
hsa-miR-328-3p	130	121	107	106	81	110	84	126	87	47	13.5327	9.69	10.8067	12.3995	7.6967	12.1609	9.6259	11.9137	9.8384	5.166	10.8251	9.74098	-0.152244	0.189088	0.833083	exist_mirna
novel-m0123-3p	0	2	0	2	0	1	8	2	0	0	0.01	0.1602	0.01	0.234	0.01	0.1106	0.9168	0.1891	0.01	0.01	0.08484	0.2473	1.54345	0.189612	0.833083	novel_mirna
hsa-miR-517a-3p	0	0	2	0	0	2	0	3	1	0	0.01	0.01	0.202	0.01	0.01	0.2211	0.01	0.2837	0.1131	0.01	0.0484	0.12758	1.39832	0.19117	0.833083	exist_mirna
hsa-miR-517b-3p	0	0	2	0	0	2	0	3	1	0	0.01	0.01	0.202	0.01	0.01	0.2211	0.01	0.2837	0.1131	0.01	0.0484	0.12758	1.39832	0.19117	0.833083	exist_mirna
hsa-miR-4714-5p	6	5	4	1	6	4	11	4	7	6	0.6246	0.4004	0.404	0.117	0.5701	0.4422	1.2605	0.3782	0.7916	0.6595	0.42322	0.7064	0.739078	0.193162	0.833083	exist_mirna
hsa-miR-3160-5p	1	1	0	0	0	5	0	1	1	0	0.1041	0.0801	0.01	0.01	0.01	0.5528	0.01	0.0946	0.1131	0.01	0.04284	0.1561	1.86544	0.193491	0.833083	exist_mirna
hsa-miR-125b-2-3p	0	0	1	0	0	3	0	0	2	0	0.01	0.01	0.101	0.01	0.01	0.3317	0.01	0.01	0.2262	0.01	0.0282	0.11758	2.05988	0.193736	0.833083	exist_mirna
miR-4672-z	1	0	4	0	0	0	0	0	1	0	0.1041	0.01	0.404	0.01	0.01	0.01	0.01	0.01	0.1131	0.01	0.10762	0.03062	-1.8134	0.193778	0.833083	known_mirna
novel-m0105-5p	0	0	0	1	1	0	2	2	0	2	0.01	0.01	0.01	0.117	0.095	0.01	0.2292	0.1891	0.01	0.2198	0.0484	0.13162	1.4433	0.195771	0.833083	novel_mirna
novel-m0106-5p	0	0	0	1	1	0	2	2	0	2	0.01	0.01	0.01	0.117	0.095	0.01	0.2292	0.1891	0.01	0.2198	0.0484	0.13162	1.4433	0.195771	0.833083	novel_mirna
novel-m0110-5p	1	6	3	2	1	0	2	1	3	0	0.1041	0.4805	0.303	0.234	0.095	0.01	0.2292	0.0946	0.3393	0.01	0.24332	0.13662	-0.832686	0.195793	0.833083	novel_mirna
hsa-let-7i-3p	578	745	576	418	714	614	723	762	619	543	60.1684	59.6618	58.1744	48.8963	67.8452	67.8799	82.8517	72.0494	69.9994	59.6835	58.9492	70.4928	0.258003	0.196412	0.833083	exist_mirna
hsa-miR-99b-5p	226	272	194	186	347	240	135	197	151	295	23.5261	21.7826	19.5935	21.7577	32.9724	26.5329	15.4702	18.627	17.0758	32.4248	23.9265	22.0261	-0.11939	0.196594	0.833083	exist_mirna
novel-m0134-5p	1	0	0	0	0	0	2	0	0	2	0.1041	0.01	0.01	0.01	0.01	0.01	0.2292	0.01	0.01	0.2198	0.02882	0.0958	1.73296	0.198002	0.833314	novel_mirna
hsa-miR-6786-3p	0	1	0	0	1	1	0	5	0	1	0.01	0.0801	0.01	0.01	0.095	0.1106	0.01	0.4728	0.01	0.1099	0.04102	0.14266	1.79818	0.198043	0.833314	exist_mirna
miR-223-y	80	93	135	28	81	67	82	222	77	44	8.3278	7.4477	13.6346	3.2754	7.6967	7.4071	9.3967	20.9908	8.7075	4.8362	8.07644	10.2677	0.346316	0.200574	0.839233	known_mirna
miR-1307-x	17	20	28	8	14	14	11	18	3	15	1.7697	1.6017	2.8279	0.9358	1.3303	1.5478	1.2605	1.702	0.3393	1.6487	1.69308	1.29966	-0.381516	0.200999	0.839233	known_mirna
miR-4454-z	2747	4476	3149	2637	2866	2398	2851	2945	2409	2446	285.956	358.452	318.041	308.468	272.331	265.108	326.709	278.459	272.421	268.851	308.649	282.309	-0.128693	0.201611	0.839233	known_mirna
miR-326-y	25	22	24	10	15	9	12	13	18	16	2.6024	1.7618	2.4239	1.1698	1.4253	0.995	1.3751	1.2292	2.0355	1.7586	1.87664	1.47868	-0.343842	0.202259	0.839233	known_mirna
hsa-miR-625-3p	120	191	120	135	112	184	142	157	214	76	12.4917	15.2959	12.1197	15.7919	10.6424	20.3419	16.2724	14.8448	24.2001	8.3535	13.2683	16.8025	0.340694	0.203416	0.841115	exist_mirna
miR-126-x	47	64	61	12	56	45	69	72	52	27	4.8926	5.1253	6.1608	1.4037	5.3212	4.9749	7.907	6.8078	5.8804	2.9677	4.58072	5.70756	0.3173	0.206799	0.846292	known_mirna
hsa-miR-6833-3p	2	2	6	1	6	6	1	4	10	6	0.2082	0.1602	0.606	0.117	0.5701	0.6633	0.1146	0.3782	1.1308	0.6595	0.3323	0.58928	0.826467	0.206867	0.846292	exist_mirna
hsa-miR-598-3p	325	319	287	199	176	272	183	274	173	173	33.8317	25.5465	28.9862	23.2784	16.7238	30.0706	20.9708	25.9075	19.5637	19.0152	25.6733	23.1056	-0.15203	0.208037	0.846292	exist_mirna
hsa-miR-151a-5p	92754	139647	114640	39257	71989	82189	99468	86704	43604	57523	9655.47	11183.4	11578.3	4592.16	6840.49	9086.29	11398.5	8198.13	4930.95	6322.61	8769.96	7987.29	-0.134864	0.208121	0.846292	exist_mirna
hsa-miR-3065-3p	0	0	0	1	0	0	1	4	0	0	0.01	0.01	0.01	0.117	0.01	0.01	0.1146	0.3782	0.01	0.01	0.0314	0.10456	1.73549	0.210107	0.846292	exist_mirna
hsa-miR-6852-5p	13	8	6	3	7	11	1	6	2	4	1.3533	0.6407	0.606	0.3509	0.6651	1.2161	0.1146	0.5673	0.2262	0.4397	0.7232	0.51278	-0.496055	0.210277	0.846292	exist_mirna
hsa-miR-3150a-5p	1	0	1	2	2	0	1	0	1	0	0.1041	0.01	0.101	0.234	0.19	0.01	0.1146	0.01	0.1131	0.01	0.12782	0.05154	-1.31035	0.210305	0.846292	exist_mirna
hsa-miR-6836-5p	1	0	0	0	1	0	1	1	6	0	0.1041	0.01	0.01	0.01	0.095	0.01	0.1146	0.0946	0.6785	0.01	0.04582	0.18154	1.98624	0.210334	0.846292	exist_mirna
hsa-miR-190b-5p	7	6	7	6	5	4	2	1	6	7	0.7287	0.4805	0.707	0.7019	0.4751	0.4422	0.2292	0.0946	0.6785	0.7694	0.61864	0.44278	-0.48251	0.212498	0.849242	exist_mirna
hsa-miR-589-3p	12	5	4	7	5	7	1	6	1	6	1.2492	0.4004	0.404	0.8188	0.4751	0.7739	0.1146	0.5673	0.1131	0.6595	0.6695	0.44568	-0.587076	0.213205	0.849242	exist_mirna
hsa-miR-3150b-3p	0	1	1	2	3	0	0	3	0	0	0.01	0.0801	0.101	0.234	0.2851	0.01	0.01	0.2837	0.01	0.01	0.14204	0.06474	-1.13357	0.213233	0.849242	exist_mirna
hsa-miR-3180-3p	1	1	1	1	1	0	0	0	2	0	0.1041	0.0801	0.101	0.117	0.095	0.01	0.01	0.01	0.2262	0.01	0.09944	0.05324	-0.901316	0.213909	0.849242	exist_mirna
hsa-miR-6855-3p	0	0	2	2	1	4	3	3	0	1	0.01	0.01	0.202	0.234	0.095	0.4422	0.3438	0.2837	0.01	0.1099	0.1102	0.23792	1.11035	0.216073	0.854992	exist_mirna
novel-m0118-5p	1	0	3	0	1	1	1	3	3	2	0.1041	0.01	0.303	0.01	0.095	0.1106	0.1146	0.2837	0.3393	0.2198	0.10442	0.2136	1.03251	0.217541	0.857961	novel_mirna
hsa-miR-6847-3p	0	0	0	1	1	2	2	2	0	0	0.01	0.01	0.01	0.117	0.095	0.2211	0.2292	0.1891	0.01	0.01	0.0484	0.13188	1.44615	0.220065	0.862291	exist_mirna
hsa-miR-4474-3p	1	4	0	0	3	4	1	3	2	3	0.1041	0.3203	0.01	0.01	0.2851	0.4422	0.1146	0.2837	0.2262	0.3297	0.1459	0.27928	0.936732	0.220083	0.862291	exist_mirna
miR-5189-y	0	0	1	3	2	1	0	0	1	0	0.01	0.01	0.101	0.3509	0.19	0.1106	0.01	0.01	0.1131	0.01	0.13238	0.05074	-1.38349	0.224132	0.87105	known_mirna
hsa-miR-106b-3p	27863	45374	45376	33052	27886	25540	35456	34620	34547	20970	2900.47	3633.69	4582.85	3866.32	2649.77	2823.54	4063.06	3273.43	3906.74	2304.91	3526.62	3274.33	-0.107084	0.22439	0.87105	exist_mirna
novel-m0073-5p	1	4	2	1	4	1	2	11	3	4	0.1041	0.3203	0.202	0.117	0.3801	0.1106	0.2292	1.0401	0.3393	0.4397	0.2247	0.43178	0.942296	0.225669	0.87105	novel_mirna
hsa-miR-582-5p	32	129	49	87	65	35	99	105	128	43	3.3311	10.3307	4.9489	10.177	6.1764	3.8694	11.3448	9.9281	14.4748	4.7263	6.99282	8.86868	0.342845	0.225853	0.87105	exist_mirna
hsa-miR-5000-3p	28	60	57	38	45	39	27	37	42	32	2.9147	4.805	5.7568	4.4451	4.276	4.3116	3.094	3.4985	4.7496	3.5173	4.43952	3.8342	-0.211478	0.226828	0.87105	exist_mirna
hsa-miR-3136-3p	1	1	3	0	1	0	0	1	1	0	0.1041	0.0801	0.303	0.01	0.095	0.01	0.01	0.0946	0.1131	0.01	0.11844	0.04754	-1.31694	0.227095	0.87105	exist_mirna
hsa-miR-196b-3p	2	0	0	1	1	0	0	1	0	0	0.2082	0.01	0.01	0.117	0.095	0.01	0.01	0.0946	0.01	0.01	0.08804	0.02692	-1.70948	0.227421	0.87105	exist_mirna
hsa-miR-4742-3p	16	20	14	21	13	15	16	20	34	20	1.6656	1.6017	1.414	2.4565	1.2353	1.6583	1.8335	1.8911	3.8449	2.1983	1.67462	2.28522	0.448499	0.23115	0.882506	exist_mirna
hsa-miR-190a-3p	39	46	23	48	11	31	26	19	50	8	4.0598	3.6838	2.3229	5.6149	1.0452	3.4272	2.9795	1.7965	5.6542	0.8793	3.34532	2.94734	-0.182731	0.233973	0.890438	exist_mirna
hsa-miR-660-3p	19	30	20	12	16	22	21	35	19	18	1.9779	2.4025	2.0199	1.4037	1.5203	2.4322	2.4065	3.3094	2.1486	1.9785	1.86486	2.45504	0.396679	0.236501	0.890603	exist_mirna
hsa-miR-3160-3p	6	2	3	1	1	5	0	0	1	1	0.6246	0.1602	0.303	0.117	0.095	0.5528	0.01	0.01	0.1131	0.1099	0.25996	0.15916	-0.707812	0.237892	0.890603	exist_mirna
hsa-miR-501-5p	35	60	42	42	33	55	48	41	53	42	3.6434	4.805	4.2419	4.913	3.1357	6.0804	5.5005	3.8767	5.9935	4.6164	4.1478	5.2135	0.329906	0.238459	0.890603	exist_mirna
hsa-miR-181a-3p	112	160	138	67	196	115	116	137	62	108	11.6589	12.8133	13.9376	7.8374	18.6242	12.7137	13.2929	12.9538	7.0113	11.8708	12.9743	11.5685	-0.165453	0.238477	0.890603	exist_mirna
miR-10399-x	0	0	0	0	0	0	0	0	0	1	0.01	0.01	0.01	0.01	0.01	0.01	0.01	0.01	0.01	0.1099	0.01	0.02998	1.584	0.23865	0.890603	known_mirna
hsa-miR-26a-2-3p	2	4	3	1	2	0	0	3	2	1	0.2082	0.3203	0.303	0.117	0.19	0.01	0.01	0.2837	0.2262	0.1099	0.2277	0.12796	-0.831441	0.238849	0.890603	exist_mirna
hsa-miR-7855-5p	11	8	20	5	5	8	6	4	7	6	1.1451	0.6407	2.0199	0.5849	0.4751	0.8844	0.6876	0.3782	0.7916	0.6595	0.97314	0.68026	-0.516561	0.240171	0.890603	exist_mirna
novel-m0028-5p	4	9	7	1	3	7	6	12	8	1	0.4164	0.7207	0.707	0.117	0.2851	0.7739	0.6876	1.1346	0.9047	0.1099	0.44924	0.72214	0.684792	0.242407	0.890603	novel_mirna
hsa-let-7g-3p	26	29	15	12	22	26	28	27	15	24	2.7065	2.3224	1.515	1.4037	2.0905	2.8744	3.2086	2.5529	1.6963	2.6379	2.00762	2.59402	0.369703	0.242733	0.890603	exist_mirna
hsa-miR-23b-5p	4	5	10	6	4	8	7	8	7	9	0.4164	0.4004	1.01	0.7019	0.3801	0.8844	0.8022	0.7564	0.7916	0.9892	0.58176	0.84476	0.538117	0.242844	0.890603	exist_mirna
hsa-miR-7706	24	67	56	16	30	25	52	63	30	39	2.4983	5.3656	5.6558	1.8716	2.8506	2.7638	5.9589	5.9568	3.3925	4.2867	3.64838	4.47174	0.29358	0.242869	0.890603	exist_mirna
hsa-miR-556-5p	5	11	5	6	7	12	24	6	7	1	0.5205	0.8809	0.505	0.7019	0.6651	1.3266	2.7503	0.5673	0.7916	0.1099	0.65468	1.10914	0.76058	0.244186	0.890603	exist_mirna
miR-451-y	25	49	41	13	16	16	36	20	18	15	2.6024	3.9241	4.1409	1.5207	1.5203	1.7689	4.1254	1.8911	2.0355	1.6487	2.74168	2.29392	-0.257245	0.244338	0.890603	known_mirna
hsa-miR-329-3p	1	4	2	0	5	4	1	5	3	5	0.1041	0.3203	0.202	0.01	0.4751	0.4422	0.1146	0.4728	0.3393	0.5496	0.2223	0.3837	0.787471	0.244679	0.890603	exist_mirna
hsa-miR-130b-3p	142	204	195	108	157	133	164	187	85	105	14.7819	16.3369	19.6945	12.6335	14.9184	14.7036	18.7935	17.6814	9.6122	11.541	15.673	14.4663	-0.115585	0.245195	0.890603	exist_mirna
hsa-miR-92b-5p	68	57	83	31	44	57	64	70	106	29	7.0786	4.5647	8.3828	3.6263	4.1809	6.3016	7.334	6.6187	11.987	3.1875	5.56666	7.08576	0.348111	0.246744	0.890987	exist_mirna
hsa-miR-181a-5p	84695	104039	121681	33641	124150	69583	73904	93018	41799	99689	8816.54	8331.76	12289.5	3935.22	11796.9	7692.65	8468.98	8795.14	4726.83	10957.3	9033.97	8128.17	-0.15243	0.246792	0.890987	exist_mirna
novel-m0023-3p	16	25	27	6	7	13	8	14	4	16	1.6656	2.0021	2.7269	0.7019	0.6651	1.4372	0.9168	1.3237	0.4523	1.7586	1.55232	1.17772	-0.398429	0.250276	0.891747	novel_mirna
novel-m0024-3p	16	25	27	6	7	13	8	14	4	16	1.6656	2.0021	2.7269	0.7019	0.6651	1.4372	0.9168	1.3237	0.4523	1.7586	1.55232	1.17772	-0.398429	0.250276	0.891747	novel_mirna
miR-22-y	240	225	337	143	271	245	205	361	326	179	24.9834	18.0187	34.0361	16.7277	25.7508	27.0856	23.4918	34.1337	36.8656	19.6747	23.9033	28.2503	0.241053	0.250296	0.891747	known_mirna
hsa-miR-1843	109	142	133	134	95	104	83	108	97	114	11.3466	11.3718	13.4326	15.6749	9.027	11.4976	9.5113	10.2117	10.9692	12.5302	12.1706	10.944	-0.153258	0.251247	0.891747	exist_mirna
hsa-miR-4286	34	66	46	30	34	37	26	84	14	20	3.5393	5.2855	4.6459	3.5093	3.2307	4.0905	2.9795	7.9425	1.5832	2.1983	4.04214	3.7588	-0.104847	0.252279	0.891747	exist_mirna
hsa-miR-618	4	9	3	4	4	3	3	5	1	2	0.4164	0.7207	0.303	0.4679	0.3801	0.3317	0.3438	0.4728	0.1131	0.2198	0.45762	0.29624	-0.627384	0.253438	0.891747	exist_mirna
hsa-miR-3157-5p	14	33	22	22	18	18	31	30	36	15	1.4574	2.6427	2.2219	2.5735	1.7104	1.99	3.5524	2.8366	4.071	1.6487	2.12118	2.81974	0.410695	0.254957	0.891747	exist_mirna
hsa-miR-3135a	10	8	11	1	10	4	10	4	3	4	1.041	0.6407	1.111	0.117	0.9502	0.4422	1.1459	0.3782	0.3393	0.4397	0.77198	0.54906	-0.4916	0.25535	0.891747	exist_mirna
hsa-miR-25-3p	113016	154018	133306	130019	91571	104304	116016	117529	103496	84228	11764.7	12334.2	13463.5	15209.2	8701.2	11531.2	13294.8	11112.7	11703.8	9257.87	12294.6	11380.1	-0.111512	0.255666	0.891747	exist_mirna
miR-5684-z	0	0	1	5	1	4	0	5	3	1	0.01	0.01	0.101	0.5849	0.095	0.4422	0.01	0.4728	0.3393	0.1099	0.16018	0.27484	0.778898	0.256234	0.891747	known_mirna
novel-m0120-3p	3	1	3	4	0	3	0	3	0	0	0.3123	0.0801	0.303	0.4679	0.01	0.3317	0.01	0.2837	0.01	0.01	0.23466	0.12908	-0.862306	0.256723	0.891747	novel_mirna
hsa-miR-6516-3p	13	18	10	11	27	12	7	7	10	21	1.3533	1.4415	1.01	1.2867	2.5656	1.3266	0.8022	0.6619	1.1308	2.3082	1.53142	1.24594	-0.297635	0.258009	0.891747	exist_mirna
hsa-miR-1296-5p	146	142	102	191	35	165	119	123	306	27	15.1982	11.3718	10.3017	22.3426	3.3257	18.2413	13.6367	11.63	34.6039	2.9677	12.508	16.2159	0.37456	0.25856	0.891747	exist_mirna
miR-598-y	1	2	0	3	0	1	0	1	0	0	0.1041	0.1602	0.01	0.3509	0.01	0.1106	0.01	0.0946	0.01	0.01	0.12704	0.04704	-1.43332	0.25877	0.891747	known_mirna
hsa-miR-378a-3p	3077	2873	2503	2466	1982	2638	1952	2385	2495	1544	320.308	230.078	252.796	288.465	188.332	291.64	223.688	225.509	282.146	169.708	255.996	238.538	-0.1019	0.259213	0.891747	exist_mirna
hsa-miR-3143	125	165	136	105	131	79	131	135	105	102	13.0122	13.2137	13.7356	12.2826	12.4478	8.7337	15.0119	12.7647	11.8739	11.2113	12.9384	11.9191	-0.118382	0.259306	0.891747	exist_mirna
hsa-miR-1260b	21	18	15	37	11	41	14	25	41	8	2.186	1.4415	1.515	4.3281	1.0452	4.5327	1.6043	2.3638	4.6365	0.8793	2.10316	2.80332	0.414578	0.259689	0.891747	exist_mirna
hsa-miR-5010-3p	25	38	22	22	29	33	25	44	25	30	2.6024	3.0432	2.2219	2.5735	2.7556	3.6483	2.8649	4.1603	2.8271	3.2974	2.63932	3.3596	0.348123	0.260496	0.891957	exist_mirna
hsa-miR-26b-5p	4201	4033	3394	1072	5759	2808	4444	3850	2510	4307	437.314	322.975	342.785	125.399	547.228	310.435	509.257	364.029	283.843	473.401	355.14	388.193	0.128386	0.262157	0.893699	exist_mirna
hsa-miR-27a-5p	3	7	2	14	2	1	7	4	0	4	0.3123	0.5606	0.202	1.6377	0.19	0.1106	0.8022	0.3782	0.01	0.4397	0.58052	0.34814	-0.737678	0.262501	0.893699	exist_mirna
hsa-miR-3127-3p	0	1	0	0	2	0	0	1	2	4	0.01	0.0801	0.01	0.01	0.19	0.01	0.01	0.0946	0.2262	0.4397	0.06002	0.1561	1.37896	0.264288	0.896875	exist_mirna
hsa-miR-378a-5p	35	38	33	32	20	38	45	31	51	20	3.6434	3.0432	3.3329	3.7433	1.9004	4.201	5.1567	2.9311	5.7673	2.1983	3.13264	4.05088	0.370856	0.265516	0.896875	exist_mirna
hsa-miR-192-3p	17	23	14	19	15	9	20	14	13	10	1.7697	1.8419	1.414	2.2226	1.4253	0.995	2.2919	1.3237	1.4701	1.0991	1.7347	1.43596	-0.272671	0.266902	0.896875	exist_mirna
hsa-miR-1228-5p	1	0	1	1	0	2	0	1	6	0	0.1041	0.01	0.101	0.117	0.01	0.2211	0.01	0.0946	0.6785	0.01	0.06842	0.20284	1.56785	0.267681	0.896875	exist_mirna
hsa-miR-877-5p	22	5	17	15	15	12	6	7	19	11	2.2901	0.4004	1.717	1.7547	1.4253	1.3266	0.6876	0.6619	2.1486	1.2091	1.5175	1.20676	-0.330558	0.268613	0.896875	exist_mirna
novel-m0115-5p	3	1	0	1	0	0	2	2	1	5	0.3123	0.0801	0.01	0.117	0.01	0.01	0.2292	0.1891	0.1131	0.5496	0.10588	0.2182	1.04322	0.268732	0.896875	novel_mirna
hsa-miR-548s	3	4	4	2	1	0	3	2	3	0	0.3123	0.3203	0.404	0.234	0.095	0.01	0.3438	0.1891	0.3393	0.01	0.27312	0.17844	-0.614096	0.26998	0.896875	exist_mirna
novel-m0063-3p	3	1	4	5	3	11	6	3	1	4	0.3123	0.0801	0.404	0.5849	0.2851	1.2161	0.6876	0.2837	0.1131	0.4397	0.33328	0.54804	0.717546	0.270706	0.896875	novel_mirna
hsa-miR-33a-5p	11	6	1	2	2	3	1	2	5	1	1.1451	0.4805	0.101	0.234	0.19	0.3317	0.1146	0.1891	0.5654	0.1099	0.43012	0.26214	-0.714402	0.271306	0.896875	exist_mirna
hsa-miR-432-5p	1	0	3	0	0	1	0	0	0	0	0.1041	0.01	0.303	0.01	0.01	0.1106	0.01	0.01	0.01	0.01	0.08742	0.03012	-1.53724	0.274046	0.896875	exist_mirna
hsa-miR-450b-5p	192	385	436	258	332	148	230	424	335	245	19.9867	30.832	44.0348	30.18	31.5471	16.3619	26.3567	40.0905	37.8834	26.929	31.3161	29.5243	-0.0850026	0.275869	0.896875	exist_mirna
miR-200-y	0	6	1	0	1	2	2	4	1	2	0.01	0.4805	0.101	0.01	0.095	0.2211	0.2292	0.3782	0.1131	0.2198	0.1393	0.23228	0.73767	0.275938	0.896875	known_mirna
miR-324-y	26	58	47	14	64	29	60	60	50	26	2.7065	4.6448	4.7469	1.6377	6.0814	3.2061	6.8757	5.6732	5.6542	2.8578	3.96346	4.8534	0.292235	0.277077	0.896875	known_mirna
miR-744-x	5	0	2	1	3	1	0	1	2	1	0.5205	0.01	0.202	0.117	0.2851	0.1106	0.01	0.0946	0.2262	0.1099	0.22692	0.11026	-1.04127	0.277108	0.896875	known_mirna
miR-199-y	9	4	16	3	9	11	12	17	5	6	0.9369	0.3203	1.616	0.3509	0.8552	1.2161	1.3751	1.6074	0.5654	0.6595	0.81586	1.0847	0.410903	0.277927	0.896875	known_mirna
miR-18-x	19	30	26	27	30	28	28	45	40	16	1.9779	2.4025	2.6259	3.1584	2.8506	3.0955	3.2086	4.2549	4.5234	1.7586	2.60306	3.3682	0.371769	0.278394	0.896875	known_mirna
hsa-miR-1256	2	1	1	0	0	4	2	1	0	1	0.2082	0.0801	0.101	0.01	0.01	0.4422	0.2292	0.0946	0.01	0.1099	0.08186	0.17718	1.11399	0.278504	0.896875	exist_mirna
hsa-miR-1343-3p	13	11	20	17	7	7	20	18	14	25	1.3533	0.8809	2.0199	1.9886	0.6651	0.7739	2.2919	1.702	1.5832	2.7479	1.38156	1.81978	0.397466	0.279826	0.896875	exist_mirna
hsa-miR-548al	7	18	7	0	5	7	9	3	0	3	0.7287	1.4415	0.707	0.01	0.4751	0.7739	1.0313	0.2837	0.01	0.3297	0.67246	0.48572	-0.469324	0.280133	0.896875	exist_mirna
miR-7706-z	1	0	1	1	1	0	1	4	1	3	0.1041	0.01	0.101	0.117	0.095	0.01	0.1146	0.3782	0.1131	0.3297	0.08542	0.18912	1.14666	0.280806	0.896875	known_mirna
hsa-miR-4766-3p	1	1	2	1	4	1	1	0	2	0	0.1041	0.0801	0.202	0.117	0.3801	0.1106	0.1146	0.01	0.2262	0.01	0.17666	0.09428	-0.905952	0.281769	0.896875	exist_mirna
hsa-miR-4485-3p	0	1	1	0	0	2	1	2	0	0	0.01	0.0801	0.101	0.01	0.01	0.2211	0.1146	0.1891	0.01	0.01	0.04222	0.10896	1.3678	0.282729	0.896875	exist_mirna
miR-503-x	59	163	146	128	104	40	119	124	147	83	6.1418	13.0535	14.7456	14.973	9.8822	4.4221	13.6367	11.7246	16.6235	9.1229	11.7592	11.106	-0.0824583	0.282974	0.896875	known_mirna
miR-223-x	3	2	5	2	4	5	4	9	0	6	0.3123	0.1602	0.505	0.234	0.3801	0.5528	0.4584	0.851	0.01	0.6595	0.31832	0.50634	0.669629	0.28314	0.896875	known_mirna
novel-m0080-5p	2	3	5	2	1	2	0	0	3	2	0.2082	0.2402	0.505	0.234	0.095	0.2211	0.01	0.01	0.3393	0.2198	0.25648	0.16004	-0.680414	0.284926	0.896875	novel_mirna
hsa-miR-487a-3p	5	3	5	1	9	3	2	4	1	3	0.5205	0.2402	0.505	0.117	0.8552	0.3317	0.2292	0.3782	0.1131	0.3297	0.44758	0.27638	-0.695492	0.285195	0.896875	exist_mirna
hsa-let-7g-5p	165729	189910	155443	106146	132714	135042	138258	155512	99681	110914	17252	15208.6	15699.3	12416.6	12610.7	14929.4	15843.6	14704.1	11272.4	12191.1	14637.4	13788.1	-0.0862378	0.285396	0.896875	exist_mirna
hsa-miR-338-3p	32	60	52	21	62	38	38	94	48	36	3.3311	4.805	5.2519	2.4565	5.8913	4.201	4.3546	8.888	5.4281	3.9569	4.34716	5.36572	0.303699	0.285869	0.896875	exist_mirna
hsa-miR-103a-3p	85800	130328	96807	67527	96098	75916	91889	86925	70004	77147	8931.57	10437.1	9777.25	7899.1	9131.36	8392.79	10530	8219.03	7916.38	8479.57	9235.27	8707.55	-0.0848876	0.286932	0.896875	exist_mirna
hsa-miR-337-5p	0	1	1	0	0	0	1	3	0	1	0.01	0.0801	0.101	0.01	0.01	0.01	0.1146	0.2837	0.01	0.1099	0.04222	0.10564	1.32316	0.287624	0.896875	exist_mirna
hsa-miR-3158-3p	325	570	392	282	389	347	501	382	448	369	33.8317	45.6473	39.5909	32.9875	36.9633	38.3621	57.4118	36.1193	50.662	40.5584	37.8041	44.6227	0.239234	0.287847	0.896875	exist_mirna
hsa-miR-495-3p	2	7	3	0	10	7	3	13	0	6	0.2082	0.5606	0.303	0.01	0.9502	0.7739	0.3438	1.2292	0.01	0.6595	0.4064	0.60328	0.569927	0.288924	0.896875	exist_mirna
hsa-miR-7-5p	2724	3108	3121	2185	1737	2202	2187	2911	2206	1470	283.562	248.898	315.213	255.594	165.052	243.439	250.618	275.244	249.465	161.574	253.664	236.068	-0.103715	0.288947	0.896875	exist_mirna
hsa-miR-3140-5p	5	7	9	6	7	9	9	12	17	1	0.5205	0.5606	0.909	0.7019	0.6651	0.995	1.0313	1.1346	1.9224	0.1099	0.67142	1.03864	0.629408	0.291192	0.896875	exist_mirna
hsa-miR-22-3p	203374	209115	254230	126321	178891	198472	182691	275849	241313	132944	21170.7	16746.6	25676.5	14776.6	16998.5	21941.8	20935.4	26082.4	27288.8	14612.5	19073.8	22172.2	0.217158	0.291588	0.896875	exist_mirna
hsa-miR-501-3p	1866	5051	2787	2204	2233	1787	2856	2313	2411	2067	194.246	404.499	281.479	257.817	212.183	197.559	327.281	218.701	272.647	227.193	270.045	248.677	-0.118929	0.292539	0.896875	exist_mirna
hsa-miR-186-5p	38583	57729	66852	38648	55829	37668	42061	51666	45048	40676	4016.4	4623.11	6751.87	4520.92	5304.95	4164.33	4819.95	4885.18	5094.24	4470.88	5043.45	4686.92	-0.105772	0.292602	0.896875	exist_mirna
hsa-miR-199a-5p	3904	5413	4914	1212	4201	4256	2869	5124	1381	2788	406.397	433.489	496.301	141.776	399.185	470.516	328.771	484.49	156.17	306.442	375.43	349.278	-0.104167	0.294173	0.896875	exist_mirna
hsa-miR-181b-2-3p	4	1	0	0	0	0	3	1	1	3	0.4164	0.0801	0.01	0.01	0.01	0.01	0.3438	0.0946	0.1131	0.3297	0.1053	0.17824	0.759316	0.295084	0.896875	exist_mirna
miR-155-x	2	2	1	0	5	2	3	3	7	1	0.2082	0.1602	0.101	0.01	0.4751	0.2211	0.3438	0.2837	0.7916	0.1099	0.1909	0.35002	0.87462	0.295196	0.896875	known_mirna
hsa-miR-4747-3p	1	1	2	5	3	0	2	1	1	2	0.1041	0.0801	0.202	0.5849	0.2851	0.01	0.2292	0.0946	0.1131	0.2198	0.25124	0.13334	-0.913957	0.295754	0.896875	exist_mirna
miR-141-y	0	1	0	0	0	0	2	1	0	0	0.01	0.0801	0.01	0.01	0.01	0.01	0.2292	0.0946	0.01	0.01	0.02402	0.07076	1.5587	0.296005	0.896875	known_mirna
hsa-miR-2277-3p	0	1	2	0	2	0	0	0	2	0	0.01	0.0801	0.202	0.01	0.19	0.01	0.01	0.01	0.2262	0.01	0.09842	0.05324	-0.886441	0.296911	0.896875	exist_mirna
hsa-miR-142-3p	3524	4480	3430	2830	3423	3624	3887	4869	3917	2615	366.84	358.772	346.421	331.045	325.258	400.646	445.428	460.379	442.953	287.426	345.667	407.367	0.236944	0.297278	0.896875	exist_mirna
hsa-miR-4732-5p	187	364	229	204	262	185	257	235	184	178	19.4662	29.1502	23.1284	23.8633	24.8956	20.4524	29.4508	22.22	20.8076	19.5648	24.1007	22.4991	-0.0992089	0.297617	0.896875	exist_mirna
miR-548-x	21	16	24	6	9	14	18	29	18	10	2.186	1.2813	2.4239	0.7019	0.8552	1.5478	2.0627	2.742	2.0355	1.0991	1.48966	1.89742	0.349056	0.298184	0.896875	known_mirna
hsa-miR-181b-3p	1	1	1	1	0	2	1	2	2	1	0.1041	0.0801	0.101	0.117	0.01	0.2211	0.1146	0.1891	0.2262	0.1099	0.08244	0.17218	1.0625	0.301069	0.896875	exist_mirna
hsa-miR-194-5p	13324	11382	14765	12004	7678	12079	8569	13504	11979	5743	1387	911.505	1491.23	1404.19	729.574	1335.38	981.959	1276.84	1354.64	631.239	1184.7	1116.01	-0.0861665	0.301127	0.896875	exist_mirna
hsa-miR-576-3p	52	87	56	96	45	53	56	57	67	40	5.4131	6.9672	5.6558	11.2298	4.276	5.8593	6.4173	5.3895	7.5767	4.3966	6.70838	5.92788	-0.178448	0.301623	0.896875	exist_mirna
miR-10401-y	0	0	0	0	0	0	0	0	1	0	0.01	0.01	0.01	0.01	0.01	0.01	0.01	0.01	0.1131	0.01	0.01	0.03062	1.61447	0.303161	0.896875	known_mirna
hsa-miR-1234-3p	1	5	0	4	1	0	0	6	1	0	0.1041	0.4004	0.01	0.4679	0.095	0.01	0.01	0.5673	0.1131	0.01	0.21548	0.14208	-0.60085	0.303949	0.896875	exist_mirna
hsa-miR-30e-5p	149755	197582	220549	151076	159560	143305	144380	204187	165061	107304	15589.1	15823	22274.9	17672.4	15161.6	15842.9	16545.1	19306.5	18665.9	11794.3	17304.2	16430.9	-0.0747071	0.304252	0.896875	exist_mirna
hsa-miR-6501-5p	20	7	21	4	6	8	11	13	6	2	2.082	0.5606	2.1209	0.4679	0.5701	0.8844	1.2605	1.2292	0.6785	0.2198	1.1603	0.85448	-0.441379	0.30533	0.896875	exist_mirna
hsa-miR-4762-5p	0	1	0	1	0	1	2	0	2	0	0.01	0.0801	0.01	0.117	0.01	0.1106	0.2292	0.01	0.2262	0.01	0.04542	0.1172	1.36757	0.305809	0.896875	exist_mirna
hsa-miR-500a-3p	3760	7301	4915	4559	3729	3418	4833	4109	4843	3244	391.407	584.686	496.402	533.298	354.335	377.872	553.835	388.519	547.669	356.562	472.025	444.891	-0.0854112	0.306257	0.896875	exist_mirna
hsa-miR-1-3p	11	71	56	2	7	9	37	63	0	4	1.1451	5.6859	5.6558	0.234	0.6651	0.995	4.24	5.9568	0.01	0.4397	2.67718	2.3283	-0.201437	0.30658	0.896875	exist_mirna
hsa-miR-30e-3p	1845	2102	2094	1386	1495	1454	1610	1952	1629	1045	192.06	168.334	211.488	162.13	142.057	160.745	184.497	184.568	184.215	114.861	175.214	165.777	-0.0798737	0.307703	0.896875	exist_mirna
novel-m0022-5p	6	20	10	6	8	11	6	9	3	5	0.6246	1.6017	1.01	0.7019	0.7602	1.2161	0.6876	0.851	0.3393	0.5496	0.93968	0.72872	-0.366805	0.307789	0.896875	novel_mirna
hsa-miR-4775	4	8	9	7	5	5	15	9	11	4	0.4164	0.6407	0.909	0.8188	0.4751	0.5528	1.7189	0.851	1.2439	0.4397	0.652	0.96126	0.560055	0.30866	0.896875	exist_mirna
miR-25-y	322	467	424	335	257	285	328	357	350	215	33.5194	37.3988	42.8229	39.1872	24.4205	31.5078	37.5869	33.7554	39.5797	23.6316	35.4698	33.2123	-0.0948728	0.308957	0.896875	known_mirna
miR-16-z	213	247	168	74	152	107	182	173	102	127	22.1728	19.7805	16.9675	8.6563	14.4432	11.8292	20.8562	16.3577	11.5346	13.9591	16.4041	14.9074	-0.138028	0.309216	0.896875	known_mirna
novel-m0026-3p	13	11	9	17	9	8	12	13	7	4	1.3533	0.8809	0.909	1.9886	0.8552	0.8844	1.3751	1.2292	0.7916	0.4397	1.1974	0.944	-0.343046	0.311718	0.897591	novel_mirna
hsa-miR-139-5p	10	18	18	11	10	17	9	12	4	8	1.041	1.4415	1.818	1.2867	0.9502	1.8794	1.0313	1.1346	0.4523	0.8793	1.30748	1.07538	-0.281942	0.312144	0.897591	exist_mirna
hsa-miR-147b-5p	5	13	10	14	7	6	8	8	9	4	0.5205	1.0411	1.01	1.6377	0.6651	0.6633	0.9168	0.7564	1.0178	0.4397	0.97488	0.7588	-0.361505	0.312648	0.897591	exist_mirna
hsa-miR-6750-5p	8	8	23	3	8	12	2	8	7	5	0.8328	0.6407	2.3229	0.3509	0.7602	1.3266	0.2292	0.7564	0.7916	0.5496	0.9815	0.73068	-0.425749	0.313345	0.897591	exist_mirna
hsa-miR-532-3p	131	288	123	161	154	104	182	162	144	115	13.6368	23.0639	12.4227	18.8333	14.6333	11.4976	20.8562	15.3176	16.2842	12.6402	16.518	15.3192	-0.108702	0.313787	0.897591	exist_mirna
miR-1839-y	11	12	5	4	9	5	11	13	9	12	1.1451	0.961	0.505	0.4679	0.8552	0.5528	1.2605	1.2292	1.0178	1.319	0.78684	1.07586	0.451348	0.314902	0.897591	known_mirna
hsa-miR-758-3p	10	5	7	1	14	3	4	10	1	6	1.041	0.4004	0.707	0.117	1.3303	0.3317	0.4584	0.9455	0.1131	0.6595	0.71914	0.50164	-0.51962	0.315638	0.897591	exist_mirna
miR-421-y	0	0	3	1	1	2	0	0	0	0	0.01	0.01	0.303	0.117	0.095	0.2211	0.01	0.01	0.01	0.01	0.107	0.05222	-1.03494	0.315978	0.897591	known_mirna
hsa-miR-30d-3p	90	131	107	57	80	82	108	113	110	79	9.3688	10.4909	10.8067	6.6677	7.6017	9.0654	12.3762	10.6845	12.4393	8.6832	8.98716	10.6497	0.244878	0.316223	0.897591	exist_mirna
hsa-miR-6859-5p	18	18	19	11	9	12	12	10	8	13	1.8738	1.4415	1.9189	1.2867	0.8552	1.3266	1.3751	0.9455	0.9047	1.4289	1.47522	1.19616	-0.30252	0.318726	0.89821	exist_mirna
hsa-miR-550a-3-5p	76	130	123	48	63	88	108	100	93	66	7.9114	10.4108	12.4227	5.6149	5.9863	9.7287	12.3762	9.4553	10.5169	7.2544	8.46922	9.8663	0.22028	0.319413	0.89821	exist_mirna
hsa-miR-6516-5p	4	3	3	3	4	2	0	1	7	2	0.4164	0.2402	0.303	0.3509	0.3801	0.2211	0.01	0.0946	0.7916	0.2198	0.33812	0.26742	-0.338428	0.32076	0.89821	exist_mirna
hsa-miR-499a-5p	42	74	66	24	69	49	63	38	33	34	4.3721	5.9261	6.6658	2.8074	6.5565	5.4171	7.2194	3.593	3.7318	3.7371	5.26558	4.73968	-0.151803	0.320894	0.89821	exist_mirna
novel-m0017-5p	16	28	18	21	16	18	30	22	29	16	1.6656	2.2423	1.818	2.4565	1.5203	1.99	3.4378	2.0802	3.2795	1.7586	1.94054	2.50922	0.370781	0.321021	0.89821	novel_mirna
novel-m0075-5p	5	3	3	2	1	4	5	5	4	2	0.5205	0.2402	0.303	0.234	0.095	0.4422	0.573	0.4728	0.4523	0.2198	0.27854	0.43202	0.633214	0.322779	0.89821	novel_mirna
novel-m0076-5p	5	3	3	2	1	4	5	5	4	2	0.5205	0.2402	0.303	0.234	0.095	0.4422	0.573	0.4728	0.4523	0.2198	0.27854	0.43202	0.633214	0.322779	0.89821	novel_mirna
hsa-miR-6818-5p	7	9	10	3	3	5	6	5	3	2	0.7287	0.7207	1.01	0.3509	0.2851	0.5528	0.6876	0.4728	0.3393	0.2198	0.61908	0.45446	-0.445973	0.325723	0.89821	exist_mirna
hsa-miR-5094	36	69	46	74	24	36	42	50	38	31	3.7475	5.5257	4.6459	8.6563	2.2805	3.9799	4.813	4.7277	4.2972	3.4073	4.97118	4.24502	-0.227817	0.326761	0.89821	exist_mirna
miR-378-y	50	58	62	54	51	57	41	46	44	40	5.2049	4.6448	6.2618	6.3167	4.8461	6.3016	4.6984	4.3494	4.9757	4.3966	5.45486	4.94434	-0.141764	0.326992	0.89821	known_mirna
hsa-miR-548a-3p	5	7	15	3	12	2	7	7	5	7	0.5205	0.5606	1.515	0.3509	1.1403	0.2211	0.8022	0.6619	0.5654	0.7694	0.81746	0.604	-0.4366	0.328028	0.89821	exist_mirna
novel-m0146-3p	1	3	1	1	1	1	0	1	0	1	0.1041	0.2402	0.101	0.117	0.095	0.1106	0.01	0.0946	0.01	0.1099	0.13146	0.06702	-0.97196	0.328872	0.89821	novel_mirna
hsa-miR-556-3p	0	0	1	0	0	0	1	0	0	2	0.01	0.01	0.101	0.01	0.01	0.01	0.1146	0.01	0.01	0.2198	0.0282	0.07288	1.36983	0.329238	0.89821	exist_mirna
hsa-miR-6511a-3p	24	17	16	9	21	23	21	18	22	15	2.4983	1.3614	1.616	1.0528	1.9954	2.5427	2.4065	1.702	2.4879	1.6487	1.70478	2.15756	0.339815	0.329931	0.89821	exist_mirna
miR-3613-x	33	41	30	24	14	29	41	42	41	11	3.4352	3.2834	3.0299	2.8074	1.3303	3.2061	4.6984	3.9712	4.6365	1.2091	2.77724	3.54426	0.351833	0.330831	0.89821	known_mirna
miR-150-x	6	25	6	11	14	7	10	23	13	19	0.6246	2.0021	0.606	1.2867	1.3303	0.7739	1.1459	2.1747	1.4701	2.0884	1.16994	1.5306	0.387663	0.331082	0.89821	known_mirna
miR-219-y	5	6	5	6	7	3	5	1	4	7	0.5205	0.4805	0.505	0.7019	0.6651	0.3317	0.573	0.0946	0.4523	0.7694	0.5746	0.4442	-0.371349	0.331772	0.89821	known_mirna
hsa-miR-580-5p	1	4	5	5	2	4	10	3	7	1	0.1041	0.3203	0.505	0.5849	0.19	0.4422	1.1459	0.2837	0.7916	0.1099	0.34086	0.55466	0.702424	0.331787	0.89821	exist_mirna
hsa-miR-580-3p	43	43	54	37	28	36	33	40	38	21	4.4762	3.4436	5.4539	4.3281	2.6606	3.9799	3.7816	3.7821	4.2972	2.3082	4.07248	3.6298	-0.166018	0.331994	0.89821	exist_mirna
hsa-miR-375-3p	6	2	6	2	5	2	3	5	1	2	0.6246	0.1602	0.606	0.234	0.4751	0.2211	0.3438	0.4728	0.1131	0.2198	0.41998	0.27412	-0.615513	0.332064	0.89821	exist_mirna
hsa-miR-320c	8	20	18	10	23	16	20	6	9	8	0.8328	1.6017	1.818	1.1698	2.1855	1.7689	2.2919	0.5673	1.0178	0.8793	1.52156	1.30504	-0.221457	0.332225	0.89821	exist_mirna
hsa-miR-4685-3p	69	71	36	24	61	54	66	63	37	52	7.1827	5.6859	3.6359	2.8074	5.7963	5.9699	7.5632	5.9568	4.1841	5.7156	5.02164	5.87792	0.227147	0.333396	0.899342	exist_mirna
miR-103-y	318	502	468	242	350	276	378	404	274	257	33.103	40.2017	47.2667	28.3084	33.2575	30.5128	43.3167	38.1994	30.9852	28.248	36.4275	34.2524	-0.0888205	0.336076	0.90453	known_mirna
novel-m0039-3p	7	4	7	5	5	4	4	6	2	3	0.7287	0.3203	0.707	0.5849	0.4751	0.4422	0.4584	0.5673	0.2262	0.3297	0.5632	0.40476	-0.476581	0.338464	0.908782	novel_mirna
miR-1304-y	15	20	17	10	11	13	15	14	15	1	1.5615	1.6017	1.717	1.1698	1.0452	1.4372	1.7189	1.3237	1.6963	0.1099	1.41904	1.2572	-0.174701	0.339672	0.908782	known_mirna
hsa-miR-18a-3p	372	413	493	425	304	363	480	491	685	213	38.7243	33.0743	49.7917	49.7152	28.8865	40.131	55.0053	46.4256	77.463	23.4118	40.0384	48.4873	0.276224	0.339938	0.908782	exist_mirna
hsa-let-7f-5p	455651	498796	539671	293142	330326	325460	384566	434815	378153	286130	47432.2	39945.1	54505.3	34290.8	31388	35980.8	44069.1	41113.1	42763.3	31449.8	41512.3	39075.2	-0.0872842	0.344553	0.917515	exist_mirna
hsa-miR-1304-5p	37	49	44	12	27	23	24	38	23	22	3.8516	3.9241	4.4439	1.4037	2.5656	2.5427	2.7503	3.593	2.6009	2.4181	3.23778	2.781	-0.219401	0.345375	0.917515	exist_mirna
hsa-miR-107	41052	48650	45312	26147	45321	35525	34170	40966	27609	38477	4273.41	3896.04	4576.39	3058.59	4306.46	3927.42	3915.69	3873.46	3122.16	4229.18	4022.18	3813.58	-0.0768315	0.34646	0.917515	exist_mirna
hsa-miR-5581-3p	4	12	6	5	17	6	26	9	5	8	0.4164	0.961	0.606	0.5849	1.6154	0.6633	2.9795	0.851	0.5654	0.8793	0.83674	1.1877	0.505319	0.346793	0.917515	exist_mirna
hsa-miR-18a-5p	1650	1746	1364	1271	1470	1722	1332	1888	1574	1374	171.761	139.825	137.76	148.678	139.681	190.373	152.64	178.516	177.995	151.023	147.541	170.109	0.205347	0.347043	0.917515	exist_mirna
hsa-miR-3928-3p	4	11	8	1	1	11	12	2	2	4	0.4164	0.8809	0.808	0.117	0.095	1.2161	1.3751	0.1891	0.2262	0.4397	0.46346	0.68924	0.572562	0.35255	0.92389	exist_mirna
hsa-miR-6840-5p	0	0	1	0	1	0	1	0	3	1	0.01	0.01	0.101	0.01	0.095	0.01	0.1146	0.01	0.3393	0.1099	0.0452	0.11676	1.36915	0.357744	0.92389	exist_mirna
hsa-miR-185-5p	88932	108862	105543	113344	83599	71840	81969	112506	109423	66884	9257.61	8718	10659.6	13258.6	7943.69	7942.17	9393.19	10637.8	12374.1	7351.52	9967.5	9539.75	-0.0632801	0.358833	0.92389	exist_mirna
miR-1307-y	21	8	16	7	6	24	14	10	12	8	2.186	0.6407	1.616	0.8188	0.5701	2.6533	1.6043	0.9455	1.357	0.8793	1.16632	1.48788	0.351295	0.359054	0.92389	known_mirna
miR-151-y	654	1117	832	376	510	649	581	908	332	493	68.0798	89.4527	84.0298	43.9833	48.4609	71.7493	66.5793	85.8542	37.5441	54.1878	66.8013	63.1829	-0.0803411	0.360034	0.92389	known_mirna
hsa-miR-423-5p	27310	46281	37575	22470	32652	28197	30860	30583	23187	28155	2842.91	3706.32	3794.97	2628.47	3102.64	3117.28	3536.38	2891.72	2622.1	3094.64	3215.06	3052.42	-0.0748914	0.361109	0.92389	exist_mirna
hsa-miR-4473	4	6	3	3	4	0	5	9	7	7	0.4164	0.4805	0.303	0.3509	0.3801	0.01	0.573	0.851	0.7916	0.7694	0.38618	0.599	0.633283	0.361422	0.92389	exist_mirna
hsa-miR-378d	82	51	38	85	29	59	44	46	28	45	8.536	4.0842	3.8379	9.943	2.7556	6.5227	5.0422	4.3494	3.1664	4.9462	5.83134	4.80538	-0.279177	0.36176	0.92389	exist_mirna
hsa-miR-6509-5p	1	0	0	0	2	0	3	0	2	1	0.1041	0.01	0.01	0.01	0.19	0.01	0.3438	0.01	0.2262	0.1099	0.06482	0.13998	1.11071	0.362053	0.92389	exist_mirna
hsa-miR-30d-5p	73244	141658	106614	66276	110540	68963	96678	94385	70802	91483	7624.52	11344.4	10767.7	7752.76	10503.7	7624.11	11078.8	8924.39	8006.62	10055.3	9598.61	9137.84	-0.0709734	0.363102	0.92389	exist_mirna
miR-26-z	16	24	10	6	14	9	19	25	16	11	1.6656	1.922	1.01	0.7019	1.3303	0.995	2.1773	2.3638	1.8094	1.2091	1.32596	1.71092	0.367735	0.365898	0.92389	known_mirna
hsa-miR-4690-3p	19	30	13	13	10	11	9	17	16	11	1.9779	2.4025	1.313	1.5207	0.9502	1.2161	1.0313	1.6074	1.8094	1.2091	1.63286	1.37466	-0.248326	0.3659	0.92389	exist_mirna
hsa-miR-3122	0	0	2	2	0	0	0	0	2	0	0.01	0.01	0.202	0.234	0.01	0.01	0.01	0.01	0.2262	0.01	0.0932	0.05324	-0.807819	0.366705	0.92389	exist_mirna
novel-m0055-3p	1	4	1	1	1	1	3	4	2	2	0.1041	0.3203	0.101	0.117	0.095	0.1106	0.3438	0.3782	0.2262	0.2198	0.14748	0.25572	0.794046	0.367094	0.92389	novel_mirna
hsa-miR-24-3p	7033	17226	8600	5151	9872	6864	13911	10965	7523	8306	732.118	1379.51	868.577	602.548	938.051	758.84	1594.12	1036.77	850.736	912.949	904.161	1030.68	0.188952	0.368331	0.92389	exist_mirna
hsa-miR-197-5p	0	0	2	1	1	2	1	2	1	1	0.01	0.01	0.202	0.117	0.095	0.2211	0.1146	0.1891	0.1131	0.1099	0.0868	0.14956	0.784957	0.371082	0.92389	exist_mirna
hsa-miR-4666a-5p	2	0	0	0	0	1	0	2	0	1	0.2082	0.01	0.01	0.01	0.01	0.1106	0.01	0.1891	0.01	0.1099	0.04964	0.08592	0.791491	0.371164	0.92389	exist_mirna
hsa-miR-3064-3p	10	38	24	11	8	23	30	16	16	12	1.041	3.0432	2.4239	1.2867	0.7602	2.5427	3.4378	1.5128	1.8094	1.319	1.711	2.12434	0.312175	0.37217	0.92389	exist_mirna
hsa-miR-873-5p	10	13	6	9	9	3	11	16	2	5	1.041	1.0411	0.606	1.0528	0.8552	0.3317	1.2605	1.5128	0.2262	0.5496	0.91922	0.77616	-0.244056	0.372524	0.92389	exist_mirna
miR-454-y	0	0	0	1	0	1	0	0	0	2	0.01	0.01	0.01	0.117	0.01	0.1106	0.01	0.01	0.01	0.2198	0.0314	0.07208	1.19883	0.374271	0.92389	known_mirna
hsa-miR-6881-3p	9	10	4	5	6	6	9	3	1	5	0.9369	0.8008	0.404	0.5849	0.5701	0.6633	1.0313	0.2837	0.1131	0.5496	0.65934	0.5282	-0.319938	0.37429	0.92389	exist_mirna
hsa-miR-1228-3p	0	0	1	1	0	0	1	1	3	0	0.01	0.01	0.101	0.117	0.01	0.01	0.1146	0.0946	0.3393	0.01	0.0496	0.1137	1.19682	0.374627	0.92389	exist_mirna
hsa-miR-378c	560	428	434	542	350	524	297	487	407	314	58.2946	34.2755	43.8328	63.4015	33.2575	57.9301	34.0345	46.0474	46.0255	34.5131	46.6124	43.7101	-0.0927458	0.375392	0.92389	exist_mirna
miR-143-z	2	3	5	1	2	0	3	6	3	7	0.2082	0.2402	0.505	0.117	0.19	0.01	0.3438	0.5673	0.3393	0.7694	0.25208	0.40596	0.687456	0.375765	0.92389	known_mirna
hsa-miR-26a-1-3p	4	0	0	8	1	1	0	0	3	3	0.4164	0.01	0.01	0.9358	0.095	0.1106	0.01	0.01	0.3393	0.3297	0.29344	0.15992	-0.875715	0.376907	0.92389	exist_mirna
hsa-miR-17-3p	1531	1609	1604	1096	956	1599	1398	1984	1474	781	159.373	128.854	162	128.207	90.8404	176.775	160.203	187.593	166.687	85.8432	133.855	155.42	0.215507	0.37856	0.92389	exist_mirna
novel-m0135-3p	2	1	0	0	1	0	3	2	1	1	0.2082	0.0801	0.01	0.01	0.095	0.01	0.3438	0.1891	0.1131	0.1099	0.08066	0.15318	0.925303	0.378911	0.92389	novel_mirna
novel-m0136-3p	2	1	0	0	1	0	3	2	1	1	0.2082	0.0801	0.01	0.01	0.095	0.01	0.3438	0.1891	0.1131	0.1099	0.08066	0.15318	0.925303	0.378911	0.92389	novel_mirna
novel-m0137-3p	2	1	0	0	1	0	3	2	1	1	0.2082	0.0801	0.01	0.01	0.095	0.01	0.3438	0.1891	0.1131	0.1099	0.08066	0.15318	0.925303	0.378911	0.92389	novel_mirna
novel-m0138-3p	2	1	0	0	1	0	3	2	1	1	0.2082	0.0801	0.01	0.01	0.095	0.01	0.3438	0.1891	0.1131	0.1099	0.08066	0.15318	0.925303	0.378911	0.92389	novel_mirna
miR-941-z	3	10	17	7	6	1	14	8	5	4	0.3123	0.8008	1.717	0.8188	0.5701	0.1106	1.6043	0.7564	0.5654	0.4397	0.8438	0.69528	-0.279307	0.379641	0.92389	known_mirna
hsa-miR-30a-5p	1626	271	181	1132	2420	1495	145	196	1304	1911	169.263	21.7025	18.2805	132.418	229.952	165.278	16.6162	18.5324	147.463	210.047	114.323	111.587	-0.0349467	0.389241	0.92389	exist_mirna
miR-3187-y	3	6	1	2	3	7	0	3	6	5	0.3123	0.4805	0.101	0.234	0.2851	0.7739	0.01	0.2837	0.6785	0.5496	0.28258	0.45914	0.700275	0.390006	0.92389	known_mirna
hsa-miR-125a-3p	2	3	0	0	4	1	0	2	0	1	0.2082	0.2402	0.01	0.01	0.3801	0.1106	0.01	0.1891	0.01	0.1099	0.1697	0.08592	-0.981921	0.390181	0.92389	exist_mirna
miR-374-y	0	3	8	1	0	0	1	3	2	0	0.01	0.2402	0.808	0.117	0.01	0.01	0.1146	0.2837	0.2262	0.01	0.23704	0.1289	-0.878878	0.390894	0.92389	known_mirna
hsa-miR-3691-3p	1	0	3	1	0	1	3	1	4	0	0.1041	0.01	0.303	0.117	0.01	0.1106	0.3438	0.0946	0.4523	0.01	0.10882	0.20226	0.894267	0.390914	0.92389	exist_mirna
hsa-let-7f-2-3p	99	156	117	72	94	73	110	127	82	66	10.3057	12.493	11.8167	8.4223	8.932	8.0704	12.6054	12.0082	9.2729	7.2544	10.3939	9.84226	-0.0786811	0.391296	0.92389	exist_mirna
hsa-miR-199a-3p	886	1093	954	266	705	717	702	1075	322	501	92.2305	87.5307	96.3514	31.1158	66.99	79.2669	80.4452	101.645	36.4133	55.0671	74.8437	70.5674	-0.0848782	0.394547	0.92389	exist_mirna
hsa-miR-199b-3p	886	1093	954	266	705	717	702	1075	322	501	92.2305	87.5307	96.3514	31.1158	66.99	79.2669	80.4452	101.645	36.4133	55.0671	74.8437	70.5674	-0.0848782	0.394547	0.92389	exist_mirna
hsa-miR-3605-3p	37	95	51	29	44	47	95	38	43	45	3.8516	7.6079	5.1509	3.3923	4.1809	5.196	10.8865	3.593	4.8626	4.9462	4.83672	5.89686	0.285918	0.39496	0.92389	exist_mirna
novel-m0111-3p	4	0	2	1	4	0	1	2	0	3	0.4164	0.01	0.202	0.117	0.3801	0.01	0.1146	0.1891	0.01	0.3297	0.2251	0.13068	-0.784528	0.395354	0.92389	novel_mirna
hsa-miR-363-3p	151404	194183	199911	169095	136686	128280	139421	158935	201036	123256	15760.8	15550.8	20190.5	19780.2	12988.1	14181.8	15976.9	15027.8	22734.1	13547.6	16854.1	16293.6	-0.0487877	0.395547	0.92389	exist_mirna
hsa-miR-4521	20	32	18	26	15	20	18	19	26	8	2.082	2.5627	1.818	3.0414	1.4253	2.2111	2.0627	1.7965	2.9402	0.8793	2.18588	1.97796	-0.144201	0.395931	0.92389	exist_mirna
miR-92-y	9555	11396	14715	8877	9564	10428	10664	14237	12872	8017	994.652	912.626	1486.18	1038.4	908.784	1152.85	1222.03	1346.15	1455.63	881.184	1068.13	1211.57	0.181793	0.396442	0.92389	known_mirna
miR-423-x	26	25	29	20	21	18	22	17	24	17	2.7065	2.0021	2.9289	2.3395	1.9954	1.99	2.5211	1.6074	2.714	1.8685	2.39448	2.1402	-0.161967	0.396671	0.92389	known_mirna
miR-221-y	8	16	15	4	7	15	4	20	14	7	0.8328	1.2813	1.515	0.4679	0.6651	1.6583	0.4584	1.8911	1.5832	0.7694	0.95242	1.27208	0.41752	0.399282	0.92389	known_mirna
novel-m0102-5p	1	0	0	4	0	6	1	2	0	0	0.1041	0.01	0.01	0.4679	0.01	0.6633	0.1146	0.1891	0.01	0.01	0.1204	0.1974	0.713287	0.399792	0.92389	novel_mirna
hsa-miR-6749-3p	0	3	1	4	5	2	3	5	3	4	0.01	0.2402	0.101	0.4679	0.4751	0.2211	0.3438	0.4728	0.3393	0.4397	0.25884	0.36334	0.48926	0.399875	0.92389	exist_mirna
hsa-miR-494-3p	14	19	41	8	58	24	22	32	10	56	1.4574	1.5216	4.1409	0.9358	5.5112	2.6533	2.5211	3.0257	1.1308	6.1552	2.71338	3.09722	0.190883	0.400398	0.92389	exist_mirna
hsa-miR-652-5p	17	3	4	6	1	8	0	12	16	4	1.7697	0.2402	0.404	0.7019	0.095	0.8844	0.01	1.1346	1.8094	0.4397	0.64216	0.85562	0.414037	0.400605	0.92389	exist_mirna
hsa-miR-664b-3p	5	13	7	2	9	12	16	8	4	3	0.5205	1.0411	0.707	0.234	0.8552	1.3266	1.8335	0.7564	0.4523	0.3297	0.67156	0.9397	0.484684	0.400618	0.92389	exist_mirna
hsa-miR-5090	4	4	5	2	4	0	8	16	3	2	0.4164	0.3203	0.505	0.234	0.3801	0.01	0.9168	1.5128	0.3393	0.2198	0.37116	0.59974	0.692296	0.400631	0.92389	exist_mirna
hsa-miR-7854-3p	0	12	14	4	8	0	7	8	1	11	0.01	0.961	1.414	0.4679	0.7602	0.01	0.8022	0.7564	0.1131	1.2091	0.72262	0.57816	-0.321768	0.401501	0.92389	exist_mirna
novel-m0148-3p	2	4	0	0	1	0	2	0	0	1	0.2082	0.3203	0.01	0.01	0.095	0.01	0.2292	0.01	0.01	0.1099	0.1287	0.07382	-0.801928	0.403045	0.92389	novel_mirna
hsa-miR-4757-3p	2	2	2	2	4	0	5	0	6	8	0.2082	0.1602	0.202	0.234	0.3801	0.01	0.573	0.01	0.6785	0.8793	0.2369	0.43016	0.860595	0.403152	0.92389	exist_mirna
hsa-miR-342-5p	72	124	89	42	99	74	125	77	79	81	7.495	9.9303	8.9888	4.913	9.4071	8.181	14.3243	7.2806	8.9337	8.9031	8.14684	9.52454	0.225409	0.403419	0.92389	exist_mirna
hsa-miR-93-3p	879	1140	1060	667	803	789	1153	1000	515	608	91.5018	91.2946	107.057	78.0236	76.3021	87.2268	132.127	94.5531	58.2386	66.828	88.8358	87.7948	-0.017007	0.403559	0.92389	exist_mirna
hsa-miR-4660	1	3	1	0	5	0	0	2	2	1	0.1041	0.2402	0.101	0.01	0.4751	0.01	0.01	0.1891	0.2262	0.1099	0.18608	0.10904	-0.771066	0.40366	0.92389	exist_mirna
miR-23-y	59	76	82	38	59	50	57	100	34	33	6.1418	6.0863	8.2818	4.4451	5.6063	5.5277	6.5319	9.4553	3.8449	3.6272	6.11226	5.7974	-0.0762999	0.404334	0.92389	known_mirna
hsa-miR-3187-3p	7	5	13	7	3	8	7	9	14	5	0.7287	0.4004	1.313	0.8188	0.2851	0.8844	0.8022	0.851	1.5832	0.5496	0.7092	0.93408	0.397354	0.404739	0.92389	exist_mirna
hsa-miR-379-3p	0	1	1	0	0	1	0	1	1	1	0.01	0.0801	0.101	0.01	0.01	0.1106	0.01	0.0946	0.1131	0.1099	0.04222	0.08764	1.05366	0.406274	0.92389	exist_mirna
miR-144-x	20	24	72	3	16	14	70	68	55	6	2.082	1.922	7.2718	0.3509	1.5203	1.5478	8.0216	6.4296	6.2197	0.6595	2.6294	4.57564	0.79924	0.40659	0.92389	known_mirna
hsa-miR-330-5p	28	17	44	7	12	32	16	25	21	18	2.9147	1.3614	4.4439	0.8188	1.1403	3.5377	1.8335	2.3638	2.3748	1.9785	2.13582	2.41766	0.178821	0.407062	0.92389	exist_mirna
hsa-miR-532-5p	7396	10830	9374	6545	7571	6771	8375	8192	6584	6269	769.906	867.299	946.749	765.614	719.407	748.558	959.728	774.579	744.55	689.054	813.795	783.294	-0.0551116	0.407419	0.92389	exist_mirna
hsa-miR-380-3p	1	1	1	0	4	0	1	1	0	1	0.1041	0.0801	0.101	0.01	0.3801	0.01	0.1146	0.0946	0.01	0.1099	0.13506	0.06782	-0.993818	0.407465	0.92389	exist_mirna
hsa-miR-6513-3p	37	57	46	24	36	36	45	43	54	35	3.8516	4.5647	4.6459	2.8074	3.4208	3.9799	5.1567	4.0658	6.1066	3.847	3.85808	4.6312	0.263503	0.40782	0.92389	exist_mirna
miR-451-z	4	2	5	1	11	9	2	8	1	8	0.4164	0.1602	0.505	0.117	1.0452	0.995	0.2292	0.7564	0.1131	0.8793	0.44876	0.5946	0.405975	0.407983	0.92389	known_mirna
novel-m0012-5p	24	17	27	10	8	15	10	21	13	8	2.4983	1.3614	2.7269	1.1698	0.7602	1.6583	1.1459	1.9856	1.4701	0.8793	1.70332	1.42784	-0.254515	0.409913	0.92389	novel_mirna
hsa-miR-1271-5p	52	125	73	85	66	64	81	51	97	48	5.4131	10.0104	7.3728	9.943	6.2714	7.0754	9.2821	4.8222	10.9692	5.2759	7.80214	7.48496	-0.0598753	0.41044	0.92389	exist_mirna
hsa-miR-223-3p	1797	2769	1715	665	1468	1268	1683	3647	1201	1324	187.063	221.75	173.21	77.7896	139.491	140.182	192.862	344.835	135.815	145.527	159.861	191.844	0.263118	0.412258	0.92389	exist_mirna
hsa-miR-545-3p	22	29	19	33	21	11	17	25	32	19	2.2901	2.3224	1.9189	3.8602	1.9954	1.2161	1.9481	2.3638	3.6187	2.0884	2.4774	2.24702	-0.140814	0.412378	0.92389	exist_mirna
miR-1224-x	4	3	1	8	3	3	3	1	2	3	0.4164	0.2402	0.101	0.9358	0.2851	0.3317	0.3438	0.0946	0.2262	0.3297	0.3957	0.2652	-0.577326	0.412534	0.92389	known_mirna
hsa-miR-3136-5p	1	1	5	4	3	2	3	3	6	5	0.1041	0.0801	0.505	0.4679	0.2851	0.2211	0.3438	0.2837	0.6785	0.5496	0.28844	0.41534	0.526022	0.412801	0.92389	exist_mirna
novel-m0083-5p	1	0	1	1	4	1	3	1	2	3	0.1041	0.01	0.101	0.117	0.3801	0.1106	0.3438	0.0946	0.2262	0.3297	0.14244	0.22098	0.633561	0.413196	0.92389	novel_mirna
novel-m0084-3p	1	0	1	1	4	1	3	1	2	3	0.1041	0.01	0.101	0.117	0.3801	0.1106	0.3438	0.0946	0.2262	0.3297	0.14244	0.22098	0.633561	0.413196	0.92389	novel_mirna
novel-m0047-5p	4	4	5	6	3	7	4	2	2	1	0.4164	0.3203	0.505	0.7019	0.2851	0.7739	0.4584	0.1891	0.2262	0.1099	0.44574	0.3515	-0.342678	0.413831	0.92389	novel_mirna
novel-m0007-5p	22	54	49	73	47	23	32	37	65	51	2.2901	4.3245	4.9489	8.5393	4.466	2.5427	3.667	3.4985	7.3505	5.6056	4.91376	4.53286	-0.116406	0.41415	0.92389	novel_mirna
miR-148-z	6	4	4	5	5	1	5	4	7	1	0.6246	0.3203	0.404	0.5849	0.4751	0.1106	0.573	0.3782	0.7916	0.1099	0.48178	0.39266	-0.295094	0.414507	0.92389	known_mirna
miR-548-y	12	30	20	18	9	15	14	11	12	16	1.2492	2.4025	2.0199	2.1056	0.8552	1.6583	1.6043	1.0401	1.357	1.7586	1.72648	1.48366	-0.218673	0.415895	0.92389	known_mirna
hsa-miR-491-5p	24	28	28	8	40	21	13	25	16	24	2.4983	2.2423	2.8279	0.9358	3.8009	2.3216	1.4897	2.3638	1.8094	2.6379	2.46104	2.12448	-0.212158	0.416981	0.92389	exist_mirna
hsa-miR-624-3p	16	33	21	24	13	23	19	36	37	9	1.6656	2.6427	2.1209	2.8074	1.2353	2.5427	2.1773	3.4039	4.1841	0.9892	2.09438	2.65944	0.344599	0.419172	0.92389	exist_mirna
hsa-miR-3124-5p	9	4	3	3	2	4	7	11	1	4	0.9369	0.3203	0.303	0.3509	0.19	0.4422	0.8022	1.0401	0.1131	0.4397	0.42022	0.56746	0.433374	0.419524	0.92389	exist_mirna
hsa-miR-6734-3p	3	1	4	3	6	4	3	1	0	3	0.3123	0.0801	0.404	0.3509	0.5701	0.4422	0.3438	0.0946	0.01	0.3297	0.34348	0.24406	-0.49299	0.420178	0.92389	exist_mirna
hsa-miR-937-3p	0	0	2	0	0	1	1	0	2	0	0.01	0.01	0.202	0.01	0.01	0.1106	0.1146	0.01	0.2262	0.01	0.0484	0.09428	0.961945	0.420367	0.92389	exist_mirna
hsa-miR-1468-5p	23	18	23	9	18	23	16	18	8	8	2.3942	1.4415	2.3229	1.0528	1.7104	2.5427	1.8335	1.702	0.9047	0.8793	1.78436	1.57244	-0.182402	0.420984	0.92389	exist_mirna
hsa-miR-202-3p	1	0	2	0	0	0	0	0	0	1	0.1041	0.01	0.202	0.01	0.01	0.01	0.01	0.01	0.01	0.1099	0.06722	0.02998	-1.16489	0.422158	0.92389	exist_mirna
miR-21-x	526	581	616	359	426	495	361	757	396	273	54.7553	46.5282	62.2143	41.9947	40.4791	54.724	41.3686	71.5767	44.7815	30.0066	49.1943	48.4915	-0.0207605	0.423774	0.92389	known_mirna
hsa-miR-3138	0	1	0	1	2	0	1	2	3	1	0.01	0.0801	0.01	0.117	0.19	0.01	0.1146	0.1891	0.3393	0.1099	0.08142	0.15258	0.906111	0.423832	0.92389	exist_mirna
hsa-miR-1291	0	2	3	5	6	4	4	3	8	2	0.01	0.1602	0.303	0.5849	0.5701	0.4422	0.4584	0.2837	0.9047	0.2198	0.32564	0.46176	0.503865	0.424237	0.92389	exist_mirna
hsa-miR-1304-3p	0	0	0	19	0	0	0	0	14	0	0.01	0.01	0.01	2.2226	0.01	0.01	0.01	0.01	1.5832	0.01	0.45252	0.32464	-0.479141	0.424616	0.92389	exist_mirna
hsa-miR-874-3p	110	89	101	27	75	72	66	81	56	50	11.4507	7.1274	10.2007	3.1584	7.1266	7.9599	7.5632	7.6588	6.3327	5.4957	7.81276	7.00206	-0.158053	0.427639	0.92389	exist_mirna
hsa-miR-941	414	951	760	421	996	379	790	644	433	777	43.0964	76.1589	76.758	49.2473	94.6413	41.8998	90.5295	60.8922	48.9657	85.4035	67.9804	65.5381	-0.0527837	0.428155	0.92389	exist_mirna
miR-660-x	36	24	31	29	17	28	22	26	25	13	3.7475	1.922	3.1309	3.3923	1.6154	3.0955	2.5211	2.4584	2.8271	1.4289	2.76162	2.4662	-0.163225	0.428696	0.92389	known_mirna
hsa-miR-3200-3p	132	395	181	97	217	93	252	231	117	155	13.7409	31.6328	18.2805	11.3468	20.6196	10.2815	28.8778	21.8418	13.2309	17.0367	19.1241	18.2537	-0.0672013	0.430013	0.92389	exist_mirna
miR-11400-z	0	0	3	0	0	0	0	1	0	0	0.01	0.01	0.303	0.01	0.01	0.01	0.01	0.0946	0.01	0.01	0.0686	0.02692	-1.34953	0.430371	0.92389	known_mirna
miR-582-y	0	6	0	3	4	0	3	1	2	1	0.01	0.4805	0.01	0.3509	0.3801	0.01	0.3438	0.0946	0.2262	0.1099	0.2463	0.1569	-0.650571	0.431681	0.92389	known_mirna
hsa-miR-3614-5p	2	3	1	1	3	1	3	2	0	0	0.2082	0.2402	0.101	0.117	0.2851	0.1106	0.3438	0.1891	0.01	0.01	0.1903	0.1327	-0.520107	0.431906	0.92389	exist_mirna
miR-181-y	4	6	8	0	3	8	3	3	4	7	0.4164	0.4805	0.808	0.01	0.2851	0.8844	0.3438	0.2837	0.4523	0.7694	0.4	0.54672	0.450802	0.432539	0.92389	known_mirna
hsa-miR-590-3p	82	117	98	59	75	75	70	90	79	53	8.536	9.3697	9.8977	6.9016	7.1266	8.2915	8.0216	8.5098	8.9337	5.8255	8.36632	7.91642	-0.079745	0.43346	0.92389	exist_mirna
hsa-miR-6805-5p	1	2	2	2	1	2	1	0	2	0	0.1041	0.1602	0.202	0.234	0.095	0.2211	0.1146	0.01	0.2262	0.01	0.15906	0.11638	-0.450728	0.43514	0.92389	exist_mirna
hsa-miR-942-3p	18	20	15	8	7	14	7	16	25	16	1.8738	1.6017	1.515	0.9358	0.6651	1.5478	0.8022	1.5128	2.8271	1.7586	1.31828	1.6897	0.35811	0.436032	0.92389	exist_mirna
hsa-miR-6859-3p	2	4	2	1	0	1	3	4	0	5	0.2082	0.3203	0.202	0.117	0.01	0.1106	0.3438	0.3782	0.01	0.5496	0.1715	0.27844	0.699158	0.437353	0.92389	exist_mirna
hsa-miR-29b-3p	2469	2854	2664	1953	3126	1997	2025	2519	2066	2856	257.017	228.557	269.057	228.456	297.037	220.775	232.054	238.179	233.633	313.916	256.025	247.711	-0.0476223	0.437998	0.92389	exist_mirna
novel-m0130-3p	1	3	0	1	1	5	3	2	0	0	0.1041	0.2402	0.01	0.117	0.095	0.5528	0.3438	0.1891	0.01	0.01	0.11326	0.22114	0.965322	0.439323	0.92389	novel_mirna
hsa-miR-377-3p	0	0	1	0	2	1	0	2	0	2	0.01	0.01	0.101	0.01	0.19	0.1106	0.01	0.1891	0.01	0.2198	0.0642	0.1079	0.74905	0.440528	0.92389	exist_mirna
hsa-miR-362-3p	6	22	8	7	14	10	10	16	14	12	0.6246	1.7618	0.808	0.8188	1.3303	1.1055	1.1459	1.5128	1.5832	1.319	1.0687	1.33328	0.319123	0.441411	0.92389	exist_mirna
hsa-miR-29c-5p	30	24	26	12	20	11	17	22	20	20	3.1229	1.922	2.6259	1.4037	1.9004	1.2161	1.9481	2.0802	2.2617	2.1983	2.19498	1.94088	-0.177497	0.441545	0.92389	exist_mirna
hsa-miR-629-3p	1	2	0	0	0	0	0	1	0	0	0.1041	0.1602	0.01	0.01	0.01	0.01	0.01	0.0946	0.01	0.01	0.05886	0.02692	-1.12861	0.442713	0.92389	exist_mirna
hsa-miR-3117-3p	6	0	0	3	0	8	0	0	7	0	0.6246	0.01	0.01	0.3509	0.01	0.8844	0.01	0.01	0.7916	0.01	0.2011	0.3412	0.762705	0.443463	0.92389	exist_mirna
miR-235-y	2	2	1	4	2	0	2	5	1	0	0.2082	0.1602	0.101	0.4679	0.19	0.01	0.2292	0.4728	0.1131	0.01	0.22546	0.16702	-0.432851	0.443994	0.92389	known_mirna
hsa-miR-6734-5p	14	11	6	8	11	9	9	10	3	7	1.4574	0.8809	0.606	0.9358	1.0452	0.995	1.0313	0.9455	0.3393	0.7694	0.98506	0.8161	-0.271466	0.444174	0.92389	exist_mirna
miR-484-z	1091	1478	1315	1199	1058	1227	1221	1636	1641	776	113.57	118.363	132.811	140.255	100.533	135.649	139.92	154.689	185.572	85.2936	121.106	140.225	0.211464	0.445318	0.92389	known_mirna
miR-502-y	43	55	44	40	27	38	47	41	47	11	4.4762	4.4046	4.4439	4.6791	2.5656	4.201	5.3859	3.8767	5.315	1.2091	4.11388	3.99754	-0.0413872	0.445851	0.92389	known_mirna
hsa-miR-425-3p	1300	1522	1521	951	909	1155	1058	1368	1071	769	135.327	121.886	153.617	111.245	86.3744	127.689	121.241	129.349	121.114	84.5242	121.69	116.783	-0.0593752	0.44608	0.92389	exist_mirna
novel-m0090-5p	1	3	0	0	2	0	0	0	4	0	0.1041	0.2402	0.01	0.01	0.19	0.01	0.01	0.01	0.4523	0.01	0.11086	0.09846	-0.171129	0.44614	0.92389	novel_mirna
hsa-miR-6503-3p	2	1	2	0	1	1	1	1	0	0	0.2082	0.0801	0.202	0.01	0.095	0.1106	0.1146	0.0946	0.01	0.01	0.11906	0.06796	-0.808931	0.446179	0.92389	exist_mirna
hsa-miR-381-3p	9	15	24	15	34	11	5	28	20	16	0.9369	1.2012	2.4239	1.7547	3.2307	1.2161	0.573	2.6475	2.2617	1.7586	1.90948	1.69138	-0.174979	0.446616	0.92389	exist_mirna
hsa-miR-548aa	53	85	91	90	34	67	78	99	92	37	5.5172	6.8071	9.1908	10.5279	3.2307	7.4071	8.9384	9.3608	10.4038	4.0668	7.05474	8.03538	0.187773	0.446977	0.92389	exist_mirna
hsa-miR-548t-3p	53	85	91	90	34	67	78	99	92	37	5.5172	6.8071	9.1908	10.5279	3.2307	7.4071	8.9384	9.3608	10.4038	4.0668	7.05474	8.03538	0.187773	0.446977	0.92389	exist_mirna
hsa-miR-1224-5p	14	12	5	18	19	6	13	6	8	21	1.4574	0.961	0.505	2.1056	1.8054	0.6633	1.4897	0.5673	0.9047	2.3082	1.36688	1.18664	-0.204004	0.447316	0.92389	exist_mirna
hsa-miR-548o-3p	50	72	92	66	37	54	58	69	67	26	5.2049	5.766	9.2918	7.7205	3.5158	5.9699	6.6465	6.5242	7.5767	2.8578	6.2998	5.91502	-0.090923	0.447628	0.92389	exist_mirna
hsa-miR-503-5p	186	564	502	446	340	176	417	392	487	302	19.3622	45.1668	50.7006	52.1717	32.3073	19.4574	47.7858	37.0648	55.0723	33.1942	39.9417	38.5149	-0.0524798	0.447808	0.92389	exist_mirna
hsa-miR-584-3p	33	40	39	27	28	34	30	38	44	34	3.4352	3.2033	3.9389	3.1584	2.6606	3.7588	3.4378	3.593	4.9757	3.7371	3.27928	3.90048	0.250273	0.449679	0.92389	exist_mirna
hsa-miR-548bc	106	151	172	146	113	78	132	163	153	87	11.0343	12.0925	17.3715	17.0786	10.7374	8.6232	15.1265	15.4122	17.302	9.5626	13.6629	13.2053	-0.0491424	0.450585	0.92389	exist_mirna
hsa-miR-183-3p	30	139	17	64	36	25	116	20	90	43	3.1229	11.1315	1.717	7.4865	3.4208	2.7638	13.2929	1.8911	10.1776	4.7263	5.37574	6.57034	0.289505	0.451009	0.92389	exist_mirna
hsa-miR-6842-3p	14	22	36	5	7	13	13	13	3	19	1.4574	1.7618	3.6359	0.5849	0.6651	1.4372	1.4897	1.2292	0.3393	2.0884	1.62102	1.31676	-0.299909	0.45107	0.92389	exist_mirna
novel-m0144-3p	1	1	2	1	1	3	0	0	1	0	0.1041	0.0801	0.202	0.117	0.095	0.3317	0.01	0.01	0.1131	0.01	0.11964	0.09496	-0.333308	0.45248	0.92389	novel_mirna
hsa-miR-219a-1-3p	3	4	3	1	8	9	0	2	1	2	0.3123	0.3203	0.303	0.117	0.7602	0.995	0.01	0.1891	0.1131	0.2198	0.36256	0.3054	-0.24752	0.453378	0.92389	exist_mirna
miR-30-y	45	57	45	37	43	36	56	59	54	38	4.6844	4.5647	4.5449	4.3281	4.0859	3.9799	6.4173	5.5786	6.1066	4.1767	4.4416	5.25182	0.241738	0.454133	0.92389	known_mirna
hsa-miR-449a	3	3	0	0	0	0	3	2	2	1	0.3123	0.2402	0.01	0.01	0.01	0.01	0.3438	0.1891	0.2262	0.1099	0.1165	0.1758	0.593605	0.454475	0.92389	exist_mirna
hsa-miR-449c-5p	1	1	0	1	2	1	1	2	3	1	0.1041	0.0801	0.01	0.117	0.19	0.1106	0.1146	0.1891	0.3393	0.1099	0.10024	0.1727	0.78481	0.454809	0.92389	exist_mirna
novel-m0093-3p	1	1	5	2	0	1	3	4	2	2	0.1041	0.0801	0.505	0.234	0.01	0.1106	0.3438	0.3782	0.2262	0.2198	0.18664	0.25572	0.454307	0.455638	0.92389	novel_mirna
miR-3535-z	0	4	0	0	0	0	1	6	0	0	0.01	0.3203	0.01	0.01	0.01	0.01	0.1146	0.5673	0.01	0.01	0.07206	0.14238	0.982476	0.457467	0.92389	known_mirna
hsa-miR-95-3p	1	2	0	3	3	3	6	0	1	3	0.1041	0.1602	0.01	0.3509	0.2851	0.3317	0.6876	0.01	0.1131	0.3297	0.18206	0.29442	0.693462	0.457878	0.92389	exist_mirna
hsa-miR-3683	2	1	4	2	0	3	1	4	4	1	0.2082	0.0801	0.404	0.234	0.01	0.3317	0.1146	0.3782	0.4523	0.1099	0.18726	0.27734	0.566613	0.459146	0.92389	exist_mirna
hsa-miR-4454	108	129	104	209	57	102	82	114	152	66	11.2425	10.3307	10.5037	24.4482	5.4162	11.2765	9.3967	10.7791	17.1889	7.2544	12.3883	11.1791	-0.148167	0.46054	0.92389	exist_mirna
miR-210-y	58	46	49	63	53	40	61	55	59	23	6.0377	3.6838	4.9489	7.3695	5.0361	4.4221	6.9903	5.2004	6.672	2.528	5.4152	5.16256	-0.068928	0.460676	0.92389	known_mirna
hsa-miR-6741-3p	16	29	26	5	13	24	18	22	17	12	1.6656	2.3224	2.6259	0.5849	1.2353	2.6533	2.0627	2.0802	1.9224	1.319	1.68682	2.00752	0.251108	0.461044	0.92389	exist_mirna
miR-324-x	1	2	0	3	2	3	0	0	0	2	0.1041	0.1602	0.01	0.3509	0.19	0.3317	0.01	0.01	0.01	0.2198	0.16304	0.1163	-0.487375	0.461738	0.92389	known_mirna
hsa-miR-6804-5p	3	1	1	0	1	1	1	0	1	0	0.3123	0.0801	0.101	0.01	0.095	0.1106	0.1146	0.01	0.1131	0.01	0.11968	0.07166	-0.739942	0.462425	0.92389	exist_mirna
hsa-miR-4504	9	24	16	15	13	10	14	12	21	6	0.9369	1.922	1.616	1.7547	1.2353	1.1055	1.6043	1.1346	2.3748	0.6595	1.49298	1.37574	-0.117987	0.464186	0.92389	exist_mirna
hsa-miR-4638-3p	3	12	11	8	3	7	10	5	10	10	0.3123	0.961	1.111	0.9358	0.2851	0.7739	1.1459	0.4728	1.1308	1.0991	0.72104	0.9245	0.358594	0.464223	0.92389	exist_mirna
hsa-miR-200b-3p	9	7	4	8	7	14	6	7	4	11	0.9369	0.5606	0.404	0.9358	0.6651	1.5478	0.6876	0.6619	0.4523	1.2091	0.70048	0.91174	0.380279	0.464813	0.92389	exist_mirna
hsa-miR-548l	3	7	4	3	7	9	6	5	6	3	0.3123	0.5606	0.404	0.3509	0.6651	0.995	0.6876	0.4728	0.6785	0.3297	0.45858	0.63272	0.464394	0.465283	0.92389	exist_mirna
hsa-miR-4747-5p	4	6	2	2	1	4	2	0	3	1	0.4164	0.4805	0.202	0.234	0.095	0.4422	0.2292	0.01	0.3393	0.1099	0.28558	0.22612	-0.336806	0.465503	0.92389	exist_mirna
hsa-miR-744-5p	754	792	769	795	435	890	713	781	859	429	78.4896	63.4257	77.6669	92.9966	41.3343	98.3927	81.7058	73.846	97.1398	47.1533	70.7826	79.6475	0.170234	0.465611	0.92389	exist_mirna
miR-589-x	4	13	6	3	3	4	2	22	5	5	0.4164	1.0411	0.606	0.3509	0.2851	0.4422	0.2292	2.0802	0.5654	0.5496	0.5399	0.77332	0.518373	0.466737	0.92389	known_mirna
hsa-miR-6804-3p	3	3	2	0	4	0	2	2	2	1	0.3123	0.2402	0.202	0.01	0.3801	0.01	0.2292	0.1891	0.2262	0.1099	0.22892	0.15288	-0.582444	0.467386	0.92389	exist_mirna
hsa-miR-3613-3p	61	130	88	93	48	79	106	93	102	52	6.35	10.4108	8.8878	10.8788	4.561	8.7337	12.147	8.7934	11.5346	5.7156	8.21768	9.38486	0.191604	0.467924	0.92389	exist_mirna
novel-m0107-3p	0	3	4	4	0	2	2	0	1	1	0.01	0.2402	0.404	0.4679	0.01	0.2211	0.2292	0.01	0.1131	0.1099	0.22642	0.13666	-0.72841	0.46954	0.92389	novel_mirna
miR-3074-x	12	16	10	4	8	12	8	10	3	5	1.2492	1.2813	1.01	0.4679	0.7602	1.3266	0.9168	0.9455	0.3393	0.5496	0.95372	0.81556	-0.225775	0.471356	0.92389	known_mirna
hsa-miR-6817-3p	3	0	0	0	0	0	0	0	1	0	0.3123	0.01	0.01	0.01	0.01	0.01	0.01	0.01	0.1131	0.01	0.07046	0.03062	-1.20233	0.471991	0.92389	exist_mirna
miR-5100-z	500	312	374	395	256	361	164	422	463	269	52.0488	24.9859	37.773	46.2059	24.3255	39.9099	18.7935	39.9014	52.3582	29.567	37.0678	36.106	-0.0379287	0.472264	0.92389	known_mirna
hsa-miR-548ah-3p	3	1	3	4	3	0	3	2	0	5	0.3123	0.0801	0.303	0.4679	0.2851	0.01	0.3438	0.1891	0.01	0.5496	0.28968	0.2205	-0.393681	0.472372	0.92389	exist_mirna
hsa-miR-548am-3p	3	1	3	4	3	0	3	2	0	5	0.3123	0.0801	0.303	0.4679	0.2851	0.01	0.3438	0.1891	0.01	0.5496	0.28968	0.2205	-0.393681	0.472372	0.92389	exist_mirna
hsa-miR-6842-5p	1	0	4	2	0	7	0	0	1	4	0.1041	0.01	0.404	0.234	0.01	0.7739	0.01	0.01	0.1131	0.4397	0.15242	0.26934	0.821376	0.474557	0.92389	exist_mirna
hsa-miR-19b-3p	22392	33893	22589	21034	34749	25579	20654	26294	18659	26549	2330.95	2714.25	2281.43	2460.49	3301.9	2827.85	2366.83	2486.18	2110.05	2918.12	2617.8	2541.81	-0.0425038	0.47566	0.92389	exist_mirna
hsa-miR-6514-5p	1	4	6	0	1	4	3	3	2	2	0.1041	0.3203	0.606	0.01	0.095	0.4422	0.3438	0.2837	0.2262	0.2198	0.22708	0.30314	0.416784	0.475825	0.92389	exist_mirna
miR-3912-y	12	6	4	7	7	2	8	7	5	5	1.2492	0.4805	0.404	0.8188	0.6651	0.2211	0.9168	0.6619	0.5654	0.5496	0.72352	0.58296	-0.311636	0.476527	0.92389	known_mirna
hsa-miR-424-5p	265	499	399	368	431	182	320	580	415	314	27.5859	39.9614	40.2979	43.0475	40.9542	20.1208	36.6702	54.8408	46.9302	34.5131	38.3694	38.615	0.00920667	0.477969	0.92389	exist_mirna
miR-151-x	111	125	136	58	57	103	99	97	73	44	11.5548	10.0104	13.7356	6.7847	5.4162	11.387	11.3448	9.1716	8.2552	4.8362	9.50034	8.99896	-0.0782209	0.479785	0.92389	known_mirna
hsa-miR-1307-5p	841	676	739	1035	952	1042	519	1186	728	1006	87.5461	54.1361	74.637	121.071	90.4603	115.197	59.4745	112.14	82.3257	110.574	85.5701	95.9422	0.165059	0.480611	0.92389	exist_mirna
let-7-z	53	44	53	55	46	37	44	67	50	25	5.5172	3.5237	5.3529	6.4337	4.371	4.0905	5.0422	6.3351	5.6542	2.7479	5.0397	4.77398	-0.0781453	0.482531	0.92389	exist_mirna
hsa-miR-3620-3p	0	3	0	0	1	0	1	0	3	2	0.01	0.2402	0.01	0.01	0.095	0.01	0.1146	0.01	0.3393	0.2198	0.07304	0.13874	0.925625	0.483022	0.92389	exist_mirna
hsa-miR-210-3p	960	844	813	827	617	849	692	747	942	442	99.9337	67.5901	82.1108	96.7399	58.6282	93.86	79.2993	70.6312	106.526	48.5822	81.0005	79.7797	-0.0219098	0.483157	0.92389	exist_mirna
miR-130-x	0	1	4	0	1	0	0	4	0	0	0.01	0.0801	0.404	0.01	0.095	0.01	0.01	0.3782	0.01	0.01	0.11982	0.08364	-0.518604	0.483301	0.92389	known_mirna
hsa-miR-6509-3p	1	0	0	4	6	0	5	2	9	0	0.1041	0.01	0.01	0.4679	0.5701	0.01	0.573	0.1891	1.0178	0.01	0.23242	0.35998	0.631183	0.483462	0.92389	exist_mirna
hsa-miR-181c-3p	45	57	45	15	53	55	37	51	12	27	4.6844	4.5647	4.5449	1.7547	5.0361	6.0804	4.24	4.8222	1.357	2.9677	4.11696	3.89346	-0.0805266	0.48667	0.92389	exist_mirna
hsa-miR-28-5p	280	335	308	144	156	222	252	289	145	148	29.1473	26.8278	31.1072	16.8447	14.8233	24.5429	28.8778	27.3258	16.3973	16.2673	23.7501	22.6822	-0.0663693	0.486806	0.92389	exist_mirna
miR-3620-x	1	12	12	8	5	7	14	2	14	7	0.1041	0.961	1.212	0.9358	0.4751	0.7739	1.6043	0.1891	1.5832	0.7694	0.7376	0.98398	0.41579	0.487803	0.92389	known_mirna
hsa-miR-184	6	3	7	6	8	3	4	9	7	1	0.6246	0.2402	0.707	0.7019	0.7602	0.3317	0.4584	0.851	0.7916	0.1099	0.60678	0.50852	-0.254869	0.487833	0.92389	exist_mirna
hsa-miR-96-3p	0	2	1	0	1	2	2	0	0	2	0.01	0.1602	0.101	0.01	0.095	0.2211	0.2292	0.01	0.01	0.2198	0.07524	0.13802	0.875306	0.489164	0.92389	exist_mirna
hsa-miR-643	9	13	11	24	8	17	21	15	14	6	0.9369	1.0411	1.111	2.8074	0.7602	1.8794	2.4065	1.4183	1.5832	0.6595	1.33132	1.58938	0.255607	0.491141	0.92389	exist_mirna
novel-m0010-3p	27	31	44	36	9	34	39	30	29	21	2.8106	2.4826	4.4439	4.2112	0.8552	3.7588	4.4692	2.8366	3.2795	2.3082	2.9607	3.33046	0.169783	0.492371	0.92389	novel_mirna
novel-m0011-3p	27	31	44	36	9	34	39	30	29	21	2.8106	2.4826	4.4439	4.2112	0.8552	3.7588	4.4692	2.8366	3.2795	2.3082	2.9607	3.33046	0.169783	0.492371	0.92389	novel_mirna
miR-1180-y	13	9	16	10	12	6	13	21	15	14	1.3533	0.7207	1.616	1.1698	1.1403	0.6633	1.4897	1.9856	1.6963	1.5388	1.20002	1.47474	0.297402	0.494637	0.92389	known_mirna
hsa-miR-147b-3p	5	3	5	2	0	7	2	1	0	1	0.5205	0.2402	0.505	0.234	0.01	0.7739	0.2292	0.0946	0.01	0.1099	0.30194	0.24352	-0.310222	0.496511	0.92389	exist_mirna
hsa-miR-582-3p	4	16	5	22	12	5	21	14	19	7	0.4164	1.2813	0.505	2.5735	1.1403	0.5528	2.4065	1.3237	2.1486	0.7694	1.1833	1.4402	0.283453	0.496896	0.92389	exist_mirna
hsa-miR-6783-5p	3	6	3	2	7	1	9	3	3	0	0.3123	0.4805	0.303	0.234	0.6651	0.1106	1.0313	0.2837	0.3393	0.01	0.39898	0.35498	-0.168579	0.498396	0.92389	exist_mirna
hsa-miR-1285-5p	9	7	6	3	1	1	2	7	5	4	0.9369	0.5606	0.606	0.3509	0.095	0.1106	0.2292	0.6619	0.5654	0.4397	0.50988	0.40136	-0.345261	0.499752	0.92389	exist_mirna
novel-m0124-5p	5	0	0	0	0	9	0	0	0	0	0.5205	0.01	0.01	0.01	0.01	0.995	0.01	0.01	0.01	0.01	0.1121	0.207	0.884844	0.502485	0.92389	novel_mirna
novel-m0125-5p	5	0	0	0	0	9	0	0	0	0	0.5205	0.01	0.01	0.01	0.01	0.995	0.01	0.01	0.01	0.01	0.1121	0.207	0.884844	0.502485	0.92389	novel_mirna
novel-m0126-5p	5	0	0	0	0	9	0	0	0	0	0.5205	0.01	0.01	0.01	0.01	0.995	0.01	0.01	0.01	0.01	0.1121	0.207	0.884844	0.502485	0.92389	novel_mirna
novel-m0069-5p	2	2	4	2	4	5	1	2	1	1	0.2082	0.1602	0.404	0.234	0.3801	0.5528	0.1146	0.1891	0.1131	0.1099	0.2773	0.2159	-0.361084	0.503334	0.92389	novel_mirna
miR-320-z	1	4	4	6	3	0	4	3	3	3	0.1041	0.3203	0.404	0.7019	0.2851	0.01	0.4584	0.2837	0.3393	0.3297	0.36308	0.28422	-0.353279	0.504172	0.92389	known_mirna
hsa-miR-574-3p	173	245	203	225	169	174	186	162	203	167	18.0089	19.6203	20.5025	26.3198	16.0586	19.2363	21.3146	15.3176	22.9562	18.3557	20.102	19.4361	-0.0486032	0.505586	0.92389	exist_mirna
hsa-miR-101-3p	150005	157815	149678	113089	131442	135279	111671	155915	116281	109015	15615.2	12638.3	15117.1	13228.8	12489.8	14955.6	12796.9	14742.2	13149.6	11982.3	13817.8	13525.3	-0.0308674	0.505665	0.92389	exist_mirna
novel-m0049-5p	2	10	2	5	8	0	7	3	2	8	0.2082	0.8008	0.202	0.5849	0.7602	0.01	0.8022	0.2837	0.2262	0.8793	0.51122	0.44028	-0.215523	0.508432	0.92389	novel_mirna
miR-877-x	10	5	6	3	1	1	6	2	6	3	1.041	0.4004	0.606	0.3509	0.095	0.1106	0.6876	0.1891	0.6785	0.3297	0.49866	0.3991	-0.321306	0.508536	0.92389	known_mirna
miR-4695-y	8	9	16	17	1	6	10	9	12	3	0.8328	0.7207	1.616	1.9886	0.095	0.6633	1.1459	0.851	1.357	0.3297	1.05062	0.86938	-0.273182	0.509758	0.92389	known_mirna
hsa-miR-33a-3p	3	10	5	14	5	7	5	9	4	3	0.3123	0.8008	0.505	1.6377	0.4751	0.7739	0.573	0.851	0.4523	0.3297	0.74618	0.59598	-0.32426	0.512955	0.92389	exist_mirna
hsa-miR-1273c	11	36	16	12	19	13	16	14	20	11	1.1451	2.883	1.616	1.4037	1.8054	1.4372	1.8335	1.3237	2.2617	1.2091	1.77064	1.61304	-0.134489	0.513796	0.92389	exist_mirna
hsa-miR-9-3p	0	2	1	1	1	0	1	2	0	0	0.01	0.1602	0.101	0.117	0.095	0.01	0.1146	0.1891	0.01	0.01	0.09664	0.06674	-0.534069	0.51753	0.92389	exist_mirna
miR-106-y	49	74	80	55	56	65	78	70	63	49	5.1008	5.9261	8.0798	6.4337	5.3212	7.186	8.9384	6.6187	7.1243	5.3858	6.17232	7.05064	0.191941	0.51796	0.92389	known_mirna
hsa-miR-335-5p	1322	1878	1498	907	1623	962	1369	1591	1188	1233	137.617	150.396	151.294	106.098	154.22	106.353	156.88	150.434	134.345	135.524	139.925	136.707	-0.0335648	0.518129	0.92389	exist_mirna
hsa-miR-27a-3p	7830	14958	9167	4785	8305	6968	12297	10951	7266	6802	815.084	1197.88	925.842	559.734	789.152	770.337	1409.17	1035.45	821.673	747.638	857.539	956.853	0.158096	0.518144	0.92389	exist_mirna
hsa-miR-6799-3p	4	3	8	5	0	4	4	2	3	1	0.4164	0.2402	0.808	0.5849	0.01	0.4422	0.4584	0.1891	0.3393	0.1099	0.4119	0.30778	-0.420395	0.518507	0.92389	exist_mirna
hsa-miR-182-3p	102	302	64	128	85	106	204	69	178	98	10.618	24.1851	6.4638	14.973	8.0768	11.7187	23.3772	6.5242	20.1291	10.7716	12.8633	14.5042	0.173201	0.518799	0.92389	exist_mirna
hsa-miR-6837-5p	1	1	1	0	2	0	0	2	1	0	0.1041	0.0801	0.101	0.01	0.19	0.01	0.01	0.1891	0.1131	0.01	0.09704	0.06644	-0.546527	0.519795	0.92389	exist_mirna
novel-m0046-3p	4	4	5	3	3	5	4	1	2	2	0.4164	0.3203	0.505	0.3509	0.2851	0.5528	0.4584	0.0946	0.2262	0.2198	0.37554	0.31036	-0.275024	0.51981	0.92389	novel_mirna
hsa-miR-145-5p	38	84	62	51	41	51	50	141	24	52	3.9557	6.727	6.2618	5.9658	3.8959	5.6382	5.7297	13.332	2.714	5.7156	5.36124	6.6259	0.30555	0.520293	0.92389	exist_mirna
novel-m0059-3p	3	0	4	6	0	0	1	5	2	1	0.3123	0.01	0.404	0.7019	0.01	0.01	0.1146	0.4728	0.2262	0.1099	0.28764	0.1867	-0.623542	0.520547	0.92389	novel_mirna
miR-31-x	8	16	7	5	5	9	9	14	6	7	0.8328	1.2813	0.707	0.5849	0.4751	0.995	1.0313	1.3237	0.6785	0.7694	0.77622	0.95958	0.305937	0.52058	0.92389	known_mirna
hsa-miR-1908-5p	25	33	52	36	10	21	35	29	40	9	2.6024	2.6427	5.2519	4.2112	0.9502	2.3216	4.0108	2.742	4.5234	0.9892	3.13168	2.9174	-0.102254	0.520994	0.92389	exist_mirna
hsa-miR-30c-5p	8153	11367	9959	8239	7580	8668	10227	13295	10631	4978	848.708	910.304	1005.83	963.772	720.262	958.279	1171.96	1257.08	1202.2	547.154	889.776	1027.34	0.207394	0.521164	0.92389	exist_mirna
miR-3163-z	2	1	1	1	2	4	2	2	1	1	0.2082	0.0801	0.101	0.117	0.19	0.4422	0.2292	0.1891	0.1131	0.1099	0.13926	0.2167	0.637918	0.521641	0.92389	known_mirna
miR-26-x	283	411	353	126	329	242	339	385	271	229	29.4596	32.9141	35.652	14.7391	31.262	26.754	38.8475	36.4029	30.646	25.1704	28.8054	31.5642	0.13195	0.521807	0.92389	known_mirna
hsa-miR-371b-5p	1	1	0	0	0	0	1	3	0	0	0.1041	0.0801	0.01	0.01	0.01	0.01	0.1146	0.2837	0.01	0.01	0.04284	0.08566	0.999663	0.522891	0.92389	exist_mirna
hsa-miR-151a-3p	4597	4378	4580	2304	3167	4231	3632	4113	2359	2546	478.537	350.603	462.568	269.515	300.933	467.752	416.207	388.897	266.767	279.842	372.431	363.893	-0.033459	0.523335	0.92389	exist_mirna
hsa-miR-3615	1103	2917	2066	1003	1583	896	1964	1817	1542	1210	114.82	233.602	208.66	117.328	150.419	99.056	225.063	171.803	174.377	132.996	164.966	160.659	-0.0381643	0.523844	0.92389	exist_mirna
hsa-miR-6879-3p	0	1	0	1	2	0	0	1	0	1	0.01	0.0801	0.01	0.117	0.19	0.01	0.01	0.0946	0.01	0.1099	0.08142	0.0469	-0.795795	0.524405	0.92389	exist_mirna
hsa-let-7b-3p	31	32	33	20	29	42	42	34	32	10	3.227	2.5627	3.3329	2.3395	2.7556	4.6433	4.813	3.2148	3.6187	1.0991	2.84354	3.47778	0.290479	0.52477	0.92389	exist_mirna
novel-m0103-3p	2	0	1	1	0	4	1	0	2	0	0.2082	0.01	0.101	0.117	0.01	0.4422	0.1146	0.01	0.2262	0.01	0.08924	0.1606	0.847709	0.524934	0.92389	novel_mirna
hsa-miR-451b	23	71	20	46	29	26	39	17	46	28	2.3942	5.6859	2.0199	5.3809	2.7556	2.8744	4.4692	1.6074	5.2019	3.0776	3.6473	3.4461	-0.0818643	0.525139	0.92389	exist_mirna
hsa-miR-625-5p	66	39	31	18	18	42	36	36	77	5	6.8704	3.1232	3.1309	2.1056	1.7104	4.6433	4.1254	3.4039	8.7075	0.5496	3.3881	4.28594	0.339135	0.525258	0.92389	exist_mirna
hsa-miR-320b	175	304	235	123	172	162	244	196	112	164	18.2171	24.3452	23.7344	14.3882	16.3437	17.9097	27.961	18.5324	12.6655	18.026	19.4057	19.0189	-0.0290466	0.528371	0.92389	exist_mirna
hsa-miR-345-5p	454	666	749	536	746	371	596	779	865	655	47.2603	53.3353	75.647	62.6996	70.8859	41.0154	68.2982	73.6568	97.8183	71.994	61.9656	70.5565	0.187312	0.53339	0.92389	exist_mirna
miR-423-y	112	126	181	88	125	107	101	150	136	68	11.6589	10.0905	18.2805	10.294	11.8777	11.8292	11.574	14.183	15.3795	7.4742	12.4403	12.088	-0.0414504	0.533852	0.92389	known_mirna
hsa-miR-6853-3p	1	3	2	2	10	3	4	2	1	1	0.1041	0.2402	0.202	0.234	0.9502	0.3317	0.4584	0.1891	0.1131	0.1099	0.3461	0.24044	-0.525512	0.534846	0.92389	exist_mirna
miR-422-z	1	1	1	0	2	0	2	1	4	1	0.1041	0.0801	0.101	0.01	0.19	0.01	0.2292	0.0946	0.4523	0.1099	0.09704	0.1792	0.884919	0.536023	0.92389	known_mirna
miR-130-y	2	1	6	0	5	3	5	0	0	1	0.2082	0.0801	0.606	0.01	0.4751	0.3317	0.573	0.01	0.01	0.1099	0.27588	0.20692	-0.414968	0.536636	0.92389	known_mirna
hsa-miR-3682-3p	0	0	0	5	0	0	0	2	0	5	0.01	0.01	0.01	0.5849	0.01	0.01	0.01	0.1891	0.01	0.5496	0.12498	0.15374	0.298795	0.538732	0.92389	exist_mirna
hsa-miR-21-5p	40643	52086	41132	28188	37591	36779	34200	48715	27122	32130	4230.84	4171.2	4154.22	3297.34	3571.95	4066.05	3919.13	4606.15	3067.08	3531.55	3885.11	3837.99	-0.0176036	0.539562	0.92389	exist_mirna
hsa-miR-6862-5p	1	2	1	0	0	1	1	0	0	0	0.1041	0.1602	0.101	0.01	0.01	0.1106	0.1146	0.01	0.01	0.01	0.07706	0.05104	-0.594354	0.539626	0.92389	exist_mirna
hsa-miR-6855-5p	1	2	3	1	1	0	1	4	1	0	0.1041	0.1602	0.303	0.117	0.095	0.01	0.1146	0.3782	0.1131	0.01	0.15586	0.12518	-0.316247	0.540121	0.92389	exist_mirna
hsa-miR-429	1	1	0	1	0	0	0	0	2	0	0.1041	0.0801	0.01	0.117	0.01	0.01	0.01	0.01	0.2262	0.01	0.06424	0.05324	-0.270961	0.54221	0.92389	exist_mirna
hsa-miR-548q	7	2	4	4	7	11	3	6	6	3	0.7287	0.1602	0.404	0.4679	0.6651	1.2161	0.3438	0.5673	0.6785	0.3297	0.48518	0.62708	0.370129	0.542696	0.92389	exist_mirna
miR-362-x	2	72	7	2	12	3	6	39	5	24	0.2082	5.766	0.707	0.234	1.1403	0.3317	0.6876	3.6876	0.5654	2.6379	1.6111	1.58204	-0.02626	0.543158	0.92389	known_mirna
hsa-miR-361-5p	233	452	279	178	227	261	271	323	289	199	24.2547	36.1975	28.1782	20.8219	21.5698	28.8545	31.0551	30.5406	32.6815	21.873	26.2044	29.0009	0.146289	0.544202	0.92389	exist_mirna
hsa-miR-3165	2	2	1	3	1	2	0	4	1	0	0.2082	0.1602	0.101	0.3509	0.095	0.2211	0.01	0.3782	0.1131	0.01	0.18306	0.14648	-0.321613	0.544268	0.92389	exist_mirna
miR-2110-z	0	0	3	0	1	0	0	1	1	0	0.01	0.01	0.303	0.01	0.095	0.01	0.01	0.0946	0.1131	0.01	0.0856	0.04754	-0.848469	0.54684	0.92389	known_mirna
hsa-miR-619-5p	0	5	1	0	1	0	5	2	2	0	0.01	0.4004	0.101	0.01	0.095	0.01	0.573	0.1891	0.2262	0.01	0.12328	0.20166	0.709986	0.54833	0.92389	exist_mirna
hsa-miR-664b-5p	0	2	1	0	1	0	1	1	0	0	0.01	0.1602	0.101	0.01	0.095	0.01	0.1146	0.0946	0.01	0.01	0.07524	0.04784	-0.653282	0.548576	0.92389	exist_mirna
hsa-miR-7113-5p	1	2	2	0	0	0	2	5	1	0	0.1041	0.1602	0.202	0.01	0.01	0.01	0.2292	0.4728	0.1131	0.01	0.09726	0.16702	0.780102	0.548889	0.92389	exist_mirna
hsa-miR-4728-3p	0	0	2	0	2	0	2	0	0	0	0.01	0.01	0.202	0.01	0.19	0.01	0.2292	0.01	0.01	0.01	0.0844	0.05384	-0.648565	0.549976	0.92389	exist_mirna
miR-3200-y	0	1	5	1	2	1	1	6	5	0	0.01	0.0801	0.505	0.117	0.19	0.1106	0.1146	0.5673	0.5654	0.01	0.18042	0.27358	0.600603	0.55067	0.92389	known_mirna
hsa-miR-363-5p	15	10	9	3	6	9	6	11	13	8	1.5615	0.8008	0.909	0.3509	0.5701	0.995	0.6876	1.0401	1.4701	0.8793	0.83846	1.01442	0.274841	0.551521	0.92389	exist_mirna
hsa-miR-144-5p	4306	6090	10896	840	6109	3236	11688	12261	7593	1675	448.244	487.706	1100.47	98.2606	580.485	357.752	1339.38	1159.32	858.652	184.107	543.033	779.841	0.522141	0.552164	0.92389	exist_mirna
hsa-miR-15b-5p	61818	78222	68580	49678	46094	47952	54863	63817	61245	43243	6435.1	6264.25	6926.4	5811.18	4379.91	5301.27	6286.99	6034.09	6925.87	4753.03	5963.37	5860.25	-0.0251651	0.552195	0.92389	exist_mirna
hsa-miR-5696	0	1	2	0	1	0	0	5	0	2	0.01	0.0801	0.202	0.01	0.095	0.01	0.01	0.4728	0.01	0.2198	0.07942	0.14452	0.863695	0.552514	0.92389	exist_mirna
miR-425-x	152	197	265	161	175	127	180	233	229	100	15.8228	15.7764	26.7643	18.8333	16.6287	14.0403	20.627	22.0309	25.8964	10.9914	18.7651	18.7172	-0.00368735	0.552683	0.92389	known_mirna
hsa-miR-106b-5p	16081	23748	14430	12286	15915	14656	18559	19544	15508	13795	1673.99	1901.81	1457.39	1437.18	1512.26	1620.27	2126.76	1847.95	1753.72	1516.27	1596.53	1772.99	0.151249	0.553536	0.92389	exist_mirna
hsa-miR-134-5p	1	1	1	0	2	0	2	0	1	0	0.1041	0.0801	0.101	0.01	0.19	0.01	0.2292	0.01	0.1131	0.01	0.09704	0.07446	-0.382114	0.556143	0.92389	exist_mirna
hsa-miR-514a-3p	2	3	1	2	0	2	1	0	1	1	0.2082	0.2402	0.101	0.234	0.01	0.2211	0.1146	0.01	0.1131	0.1099	0.15868	0.11374	-0.480381	0.556206	0.92389	exist_mirna
hsa-miR-29c-3p	2460	2457	2015	1245	2040	1976	1605	2139	1407	1874	256.08	196.764	203.51	145.636	193.844	218.454	183.924	202.249	159.11	205.98	199.167	193.943	-0.0383411	0.556817	0.92389	exist_mirna
miR-3176-z	4	3	4	3	5	1	5	10	2	6	0.4164	0.2402	0.404	0.3509	0.4751	0.1106	0.573	0.9455	0.2262	0.6595	0.37732	0.50296	0.414655	0.557122	0.92389	known_mirna
miR-107-y	155	236	214	116	181	148	172	215	125	134	16.1351	18.8996	21.6134	13.5693	17.1989	16.3619	19.7102	20.3289	14.1356	14.7285	17.4833	17.053	-0.035947	0.560357	0.92389	known_mirna
hsa-miR-18b-5p	151	196	123	135	163	162	108	179	157	177	15.7187	15.6963	12.4227	15.7919	15.4885	17.9097	12.3762	16.925	17.7543	19.4549	15.0236	16.884	0.168426	0.560718	0.92389	exist_mirna
hsa-miR-493-5p	1	0	2	0	1	0	1	0	0	1	0.1041	0.01	0.202	0.01	0.095	0.01	0.1146	0.01	0.01	0.1099	0.08422	0.0509	-0.726497	0.561011	0.92389	exist_mirna
miR-570-x	3	3	2	0	0	0	0	2	0	3	0.3123	0.2402	0.202	0.01	0.01	0.01	0.01	0.1891	0.01	0.3297	0.1549	0.10976	-0.496985	0.561342	0.92389	known_mirna
hsa-miR-140-5p	160	208	268	159	154	208	204	250	207	107	16.6556	16.6573	27.0673	18.5993	14.6333	22.9951	23.3772	23.6383	23.4085	11.7608	18.7226	21.036	0.168081	0.562401	0.92389	exist_mirna
hsa-miR-4676-3p	8	14	5	7	3	6	12	11	8	4	0.8328	1.1212	0.505	0.8188	0.2851	0.6633	1.3751	1.0401	0.9047	0.4397	0.71258	0.88458	0.311941	0.56244	0.92389	exist_mirna
miR-32-x	1	4	4	1	3	2	2	2	3	0	0.1041	0.3203	0.404	0.117	0.2851	0.2211	0.2292	0.1891	0.3393	0.01	0.2461	0.19774	-0.31564	0.562592	0.92389	known_mirna
miR-3613-y	8	12	16	12	4	11	8	11	7	5	0.8328	0.961	1.616	1.4037	0.3801	1.2161	0.9168	1.0401	0.7916	0.5496	1.03872	0.90284	-0.202265	0.563651	0.92389	known_mirna
hsa-miR-153-3p	4	2	3	5	11	2	9	3	3	12	0.4164	0.1602	0.303	0.5849	1.0452	0.2211	1.0313	0.2837	0.3393	1.319	0.50194	0.63888	0.34803	0.564058	0.92389	exist_mirna
hsa-miR-3074-5p	29	42	46	14	28	34	32	54	26	19	3.0188	3.3635	4.6459	1.6377	2.6606	3.7588	3.667	5.1059	2.9402	2.0884	3.0653	3.51206	0.196289	0.564162	0.92389	exist_mirna
miR-195-x	1	0	0	1	0	0	3	0	1	0	0.1041	0.01	0.01	0.117	0.01	0.01	0.3438	0.01	0.1131	0.01	0.05022	0.09738	0.955363	0.564508	0.92389	known_mirna
hsa-miR-376c-3p	3	2	2	0	3	3	0	6	4	1	0.3123	0.1602	0.202	0.01	0.2851	0.3317	0.01	0.5673	0.4523	0.1099	0.19392	0.29424	0.601532	0.564536	0.92389	exist_mirna
hsa-miR-3140-3p	7	8	11	10	5	9	10	18	10	2	0.7287	0.6407	1.111	1.1698	0.4751	0.995	1.1459	1.702	1.1308	0.2198	0.82506	1.0387	0.332208	0.564785	0.92389	exist_mirna
hsa-miR-6815-5p	51	87	80	27	38	45	48	67	45	32	5.309	6.9672	8.0798	3.1584	3.6108	4.9749	5.5005	6.3351	5.0888	3.5173	5.42504	5.08332	-0.0938627	0.56485	0.92389	exist_mirna
miR-3963-z	18	11	20	19	3	14	9	20	25	10	1.8738	0.8809	2.0199	2.2226	0.2851	1.5478	1.0313	1.8911	2.8271	1.0991	1.45646	1.67928	0.205377	0.565624	0.92389	known_mirna
hsa-miR-421	222	213	221	166	141	144	166	169	202	172	23.1097	17.0577	22.3204	19.4182	13.398	15.9197	19.0227	15.9795	22.8431	18.9053	19.0608	18.5341	-0.0404297	0.567549	0.92389	exist_mirna
miR-939-x	2	1	0	0	1	0	1	1	0	0	0.2082	0.0801	0.01	0.01	0.095	0.01	0.1146	0.0946	0.01	0.01	0.08066	0.04784	-0.753636	0.567872	0.92389	known_mirna
hsa-miR-212-5p	10	9	8	5	6	7	6	7	11	1	1.041	0.7207	0.808	0.5849	0.5701	0.7739	0.6876	0.6619	1.2439	0.1099	0.74494	0.69544	-0.0991982	0.568429	0.92389	exist_mirna
miR-425-y	20	41	54	21	39	26	34	37	32	18	2.082	3.2834	5.4539	2.4565	3.7058	2.8744	3.8962	3.4985	3.6187	1.9785	3.39632	3.17326	-0.0980067	0.57008	0.92389	known_mirna
miR-345-x	2	2	2	0	1	1	3	1	2	2	0.2082	0.1602	0.202	0.01	0.095	0.1106	0.3438	0.0946	0.2262	0.2198	0.13508	0.199	0.558954	0.570598	0.92389	known_mirna
hsa-miR-4424	2	1	2	0	0	0	1	2	0	0	0.2082	0.0801	0.202	0.01	0.01	0.01	0.1146	0.1891	0.01	0.01	0.10206	0.06674	-0.612794	0.570728	0.92389	exist_mirna
hsa-miR-125a-5p	139	353	199	165	400	230	202	275	166	333	14.4696	28.2693	20.0985	19.3012	38.0085	25.4273	23.1481	26.0021	18.7721	36.6015	24.0294	25.9902	0.113167	0.570728	0.92389	exist_mirna
hsa-miR-3120-3p	3	8	2	4	2	5	7	3	0	0	0.3123	0.6407	0.202	0.4679	0.19	0.5528	0.8022	0.2837	0.01	0.01	0.36258	0.33174	-0.128246	0.571038	0.92389	exist_mirna
hsa-miR-27b-5p	5	11	9	7	8	3	10	14	4	3	0.5205	0.8809	0.909	0.8188	0.7602	0.3317	1.1459	1.3237	0.4523	0.3297	0.77788	0.71666	-0.118259	0.572159	0.92389	exist_mirna
hsa-miR-550b-2-5p	0	3	0	0	0	3	0	0	0	1	0.01	0.2402	0.01	0.01	0.01	0.3317	0.01	0.01	0.01	0.1099	0.05604	0.09432	0.751107	0.572401	0.92389	exist_mirna
novel-m0094-5p	1	3	1	3	2	2	1	2	2	0	0.1041	0.2402	0.101	0.3509	0.19	0.2211	0.1146	0.1891	0.2262	0.01	0.19724	0.1522	-0.373984	0.572678	0.92389	novel_mirna
hsa-miR-1226-3p	17	29	28	26	26	34	25	25	37	15	1.7697	2.3224	2.8279	3.0414	2.4706	3.7588	2.8649	2.3638	4.1841	1.6487	2.4864	2.96406	0.253516	0.572872	0.92389	exist_mirna
hsa-miR-3139	6	10	7	8	7	9	9	3	6	4	0.6246	0.8008	0.707	0.9358	0.6651	0.995	1.0313	0.2837	0.6785	0.4397	0.74666	0.68564	-0.123	0.573968	0.92389	exist_mirna
hsa-miR-202-5p	22	69	33	29	55	27	54	58	40	30	2.2901	5.5257	3.3329	3.3923	5.2262	2.9849	6.1881	5.4841	4.5234	3.2974	3.95344	4.49558	0.185399	0.574884	0.92389	exist_mirna
miR-328-y	7	7	2	3	2	1	3	14	6	3	0.7287	0.5606	0.202	0.3509	0.19	0.1106	0.3438	1.3237	0.6785	0.3297	0.40644	0.55726	0.455308	0.575233	0.92389	known_mirna
hsa-miR-193a-5p	26	43	29	28	25	24	31	28	25	21	2.7065	3.4436	2.9289	3.2754	2.3755	2.6533	3.5524	2.6475	2.8271	2.3082	2.94598	2.7977	-0.0745064	0.575708	0.92389	exist_mirna
hsa-miR-26a-5p	178849	333552	249893	102385	214633	131047	245094	223293	169721	161114	18617.7	26711.9	25238.5	11976.7	20394.7	14487.7	28086.4	21113	19192.9	17708.8	20587.9	20117.8	-0.0333278	0.576055	0.92389	exist_mirna
novel-m0142-5p	0	3	0	1	3	0	4	0	2	3	0.01	0.2402	0.01	0.117	0.2851	0.01	0.4584	0.01	0.2262	0.3297	0.13246	0.20686	0.643098	0.576251	0.92389	novel_mirna
novel-m0122-3p	2	3	0	0	2	1	2	0	1	0	0.2082	0.2402	0.01	0.01	0.19	0.1106	0.2292	0.01	0.1131	0.01	0.13168	0.09458	-0.477429	0.576693	0.92389	novel_mirna
hsa-miR-502-3p	2502	4697	3186	2163	2558	1981	3449	2779	2907	2208	260.452	376.15	321.777	253.021	243.065	219.007	395.236	262.763	328.737	242.691	290.893	289.687	-0.00599463	0.577834	0.92389	exist_mirna
miR-27-z	14	34	28	12	21	12	30	32	17	22	1.4574	2.7228	2.8279	1.4037	1.9954	1.3266	3.4378	3.0257	1.9224	2.4181	2.08144	2.42612	0.221069	0.579832	0.92389	known_mirna
novel-m0119-3p	0	6	0	1	0	0	2	2	2	1	0.01	0.4805	0.01	0.117	0.01	0.01	0.2292	0.1891	0.2262	0.1099	0.1255	0.15288	0.284712	0.581476	0.92389	novel_mirna
hsa-miR-543	3	4	7	2	6	3	1	6	7	1	0.3123	0.3203	0.707	0.234	0.5701	0.3317	0.1146	0.5673	0.7916	0.1099	0.42874	0.38302	-0.162683	0.581598	0.92389	exist_mirna
miR-574-y	0	1	0	0	2	4	1	0	0	0	0.01	0.0801	0.01	0.01	0.19	0.4422	0.1146	0.01	0.01	0.01	0.06002	0.11736	0.967426	0.5816	0.92389	known_mirna
hsa-miR-5010-5p	62	44	37	9	40	36	44	33	24	19	6.4541	3.5237	3.7369	1.0528	3.8009	3.9799	5.0422	3.1203	2.714	2.0884	3.71368	3.38896	-0.132007	0.581747	0.92389	exist_mirna
hsa-miR-6748-3p	1	0	0	1	1	0	0	2	0	0	0.1041	0.01	0.01	0.117	0.095	0.01	0.01	0.1891	0.01	0.01	0.06722	0.04582	-0.552913	0.582428	0.92389	exist_mirna
hsa-miR-191-3p	3	1	1	1	1	4	4	0	1	1	0.3123	0.0801	0.101	0.117	0.095	0.4422	0.4584	0.01	0.1131	0.1099	0.14108	0.22672	0.684398	0.582868	0.92389	exist_mirna
hsa-miR-654-5p	3	0	1	0	6	1	1	7	1	2	0.3123	0.01	0.101	0.01	0.5701	0.1106	0.1146	0.6619	0.1131	0.2198	0.20068	0.244	0.281984	0.58357	0.92389	exist_mirna
miR-17-x	64	64	88	74	53	80	48	90	51	42	6.6622	5.1253	8.8878	8.6563	5.0361	8.8443	5.5005	8.5098	5.7673	4.6164	6.87354	6.64766	-0.0482067	0.583788	0.92389	known_mirna
miR-107-z	6	3	3	1	2	4	3	3	1	0	0.6246	0.2402	0.303	0.117	0.19	0.4422	0.3438	0.2837	0.1131	0.01	0.29496	0.23856	-0.306167	0.584523	0.92389	known_mirna
miR-98-x	3	7	2	7	6	3	7	9	7	3	0.3123	0.5606	0.202	0.8188	0.5701	0.3317	0.8022	0.851	0.7916	0.3297	0.49276	0.62124	0.334266	0.58617	0.92389	known_mirna
hsa-miR-5585-5p	0	1	0	1	0	0	0	1	0	0	0.01	0.0801	0.01	0.117	0.01	0.01	0.01	0.0946	0.01	0.01	0.04542	0.02692	-0.754649	0.586657	0.92389	exist_mirna
hsa-miR-181c-5p	440	748	542	133	704	392	550	549	164	511	45.8029	59.9021	54.7405	15.5579	66.895	43.337	63.0269	51.9096	18.5459	56.1663	48.5797	46.5971	-0.0601116	0.587275	0.92389	exist_mirna
hsa-miR-151b	19188	25791	23273	5899	19401	16924	20542	18170	7565	16498	1997.42	2065.42	2350.51	690.046	1843.51	1871.01	2354	1718.03	855.486	1813.37	1789.38	1722.38	-0.0550598	0.58881	0.92389	exist_mirna
novel-m0139-5p	0	3	4	0	1	4	0	3	2	1	0.01	0.2402	0.404	0.01	0.095	0.4422	0.01	0.2837	0.2262	0.1099	0.15184	0.2144	0.497753	0.589073	0.92389	novel_mirna
hsa-miR-1255b-5p	19	24	17	37	13	20	24	17	16	15	1.9779	1.922	1.717	4.3281	1.2353	2.2111	2.7503	1.6074	1.8094	1.6487	2.23606	2.00538	-0.157083	0.590714	0.92389	exist_mirna
hsa-miR-182-5p	42291	170338	33850	60547	67035	40505	146556	37502	86125	52576	4402.39	13641.2	3418.76	7082.6	6369.76	4477.97	16794.5	3545.93	9739.42	5778.86	6982.94	8067.34	0.208258	0.592254	0.92389	exist_mirna
hsa-miR-326	11	9	7	4	10	10	12	8	5	9	1.1451	0.7207	0.707	0.4679	0.9502	1.1055	1.3751	0.7564	0.5654	0.9892	0.79818	0.95832	0.263793	0.59497	0.92389	exist_mirna
novel-m0072-3p	0	2	2	1	5	3	5	2	2	0	0.01	0.1602	0.202	0.117	0.4751	0.3317	0.573	0.1891	0.2262	0.01	0.19286	0.266	0.463872	0.595226	0.92389	novel_mirna
miR-491-x	4	0	4	1	0	0	1	2	3	0	0.4164	0.01	0.404	0.117	0.01	0.01	0.1146	0.1891	0.3393	0.01	0.19148	0.1326	-0.530113	0.596668	0.92389	known_mirna
novel-m0052-3p	2	7	7	7	5	6	4	2	5	5	0.2082	0.5606	0.707	0.8188	0.4751	0.6633	0.4584	0.1891	0.5654	0.5496	0.55394	0.48516	-0.191269	0.597138	0.92389	novel_mirna
hsa-miR-379-5p	2	4	7	5	5	2	4	6	1	5	0.2082	0.3203	0.707	0.5849	0.4751	0.2211	0.4584	0.5673	0.1131	0.5496	0.4591	0.3819	-0.265614	0.59717	0.92389	exist_mirna
hsa-miR-143-3p	1799	2954	2417	1349	2521	1578	2314	4394	1417	1995	187.272	236.565	244.111	157.802	239.549	174.454	265.171	415.466	160.241	219.279	213.06	246.922	0.2128	0.597921	0.92389	exist_mirna
miR-126-y	164	270	115	56	114	123	155	119	96	93	17.072	21.6224	11.6147	6.5507	10.8324	13.5981	17.7621	11.2518	10.8561	10.222	13.5384	12.738	-0.0879205	0.598	0.92389	known_mirna
novel-m0016-5p	21	17	20	9	11	17	7	22	20	18	2.186	1.3614	2.0199	1.0528	1.0452	1.8794	0.8022	2.0802	2.2617	1.9785	1.53306	1.8004	0.231903	0.599461	0.92389	novel_mirna
hsa-miR-3064-5p	5	8	5	7	1	5	7	6	7	4	0.5205	0.6407	0.505	0.8188	0.095	0.5528	0.8022	0.5673	0.7916	0.4397	0.516	0.63072	0.289629	0.599466	0.92389	exist_mirna
miR-1306-y	9	7	17	4	8	9	7	9	8	3	0.9369	0.5606	1.717	0.4679	0.7602	0.995	0.8022	0.851	0.9047	0.3297	0.88852	0.77652	-0.194381	0.600186	0.92389	known_mirna
hsa-miR-19a-3p	10151	15572	11136	8676	15306	11461	10725	13111	11855	12471	1056.69	1247.05	1124.71	1014.89	1454.4	1267.05	1229.02	1239.69	1340.62	1370.74	1179.55	1289.43	0.128494	0.601044	0.92389	exist_mirna
hsa-miR-382-3p	2	2	1	1	2	0	0	1	5	1	0.2082	0.1602	0.101	0.117	0.19	0.01	0.01	0.0946	0.5654	0.1099	0.15528	0.15798	0.0248699	0.602315	0.92389	exist_mirna
hsa-miR-500a-5p	70	124	88	64	106	66	93	73	99	66	7.2868	9.9303	8.8878	7.4865	10.0723	7.2965	10.6573	6.9024	11.1954	7.2544	8.73274	8.6612	-0.0118675	0.602743	0.92389	exist_mirna
miR-140-y	5991	7105	8352	4832	5083	5471	5973	7248	5781	3837	623.649	568.99	843.529	565.232	482.993	604.839	684.472	685.321	653.743	421.742	616.879	610.023	-0.0161227	0.60287	0.92389	known_mirna
novel-m0088-5p	1	0	5	0	4	1	0	5	1	0	0.1041	0.01	0.505	0.01	0.3801	0.1106	0.01	0.4728	0.1131	0.01	0.20184	0.1433	-0.494174	0.60332	0.92389	novel_mirna
hsa-miR-1287-5p	167	86	43	46	42	178	74	47	71	28	17.3843	6.8871	4.3429	5.3809	3.9909	19.6785	8.48	4.444	8.029	3.0776	7.59722	8.74182	0.202462	0.604907	0.92389	exist_mirna
miR-145-y	2	1	0	0	2	0	0	2	0	1	0.2082	0.0801	0.01	0.01	0.19	0.01	0.01	0.1891	0.01	0.1099	0.09966	0.0658	-0.598927	0.605154	0.92389	known_mirna
novel-m0131-5p	0	1	0	0	2	1	1	2	0	0	0.01	0.0801	0.01	0.01	0.19	0.1106	0.1146	0.1891	0.01	0.01	0.06002	0.08686	0.533249	0.606	0.92389	novel_mirna
hsa-miR-423-3p	8350	8403	9401	7888	4460	8616	7526	8238	10744	4113	869.215	672.938	949.476	922.713	423.795	952.53	862.437	778.928	1214.98	452.078	767.627	852.191	0.150771	0.606387	0.92389	exist_mirna
miR-550-x	7	1	11	4	5	6	3	12	3	0	0.7287	0.0801	1.111	0.4679	0.4751	0.6633	0.3438	1.1346	0.3393	0.01	0.57256	0.4982	-0.200702	0.606745	0.92389	known_mirna
novel-m0132-5p	2	1	3	0	0	2	0	2	0	0	0.2082	0.0801	0.303	0.01	0.01	0.2211	0.01	0.1891	0.01	0.01	0.12226	0.08804	-0.473721	0.606781	0.92389	novel_mirna
novel-m0085-3p	2	2	1	0	0	0	0	5	0	3	0.2082	0.1602	0.101	0.01	0.01	0.01	0.01	0.4728	0.01	0.3297	0.09788	0.1665	0.766436	0.608094	0.92389	novel_mirna
hsa-miR-409-5p	24	30	55	19	47	27	20	57	12	39	2.4983	2.4025	5.5549	2.2226	4.466	2.9849	2.2919	5.3895	1.357	4.2867	3.42886	3.262	-0.0719722	0.608296	0.92389	exist_mirna
hsa-miR-576-5p	334	636	332	177	337	232	349	365	315	275	34.7686	50.9328	33.5311	20.7049	32.0222	25.6484	39.9934	34.5119	35.6217	30.2265	34.3919	33.2004	-0.0508699	0.608883	0.92389	exist_mirna
hsa-miR-4731-5p	7	6	0	0	3	7	2	5	0	3	0.7287	0.4805	0.01	0.01	0.2851	0.7739	0.2292	0.4728	0.01	0.3297	0.30286	0.36312	0.261795	0.610412	0.92389	exist_mirna
miR-4448-z	0	1	0	0	2	0	2	1	1	0	0.01	0.0801	0.01	0.01	0.19	0.01	0.2292	0.0946	0.1131	0.01	0.06002	0.09138	0.606435	0.611892	0.92389	known_mirna
miR-1983-z	62	70	79	97	31	69	41	77	125	18	6.4541	5.6058	7.9788	11.3468	2.9457	7.6282	4.6984	7.2806	14.1356	1.9785	6.86624	7.14426	0.0572643	0.611938	0.92389	known_mirna
hsa-miR-6803-3p	18	40	24	17	32	23	31	22	28	28	1.8738	3.2033	2.4239	1.9886	3.0407	2.5427	3.5524	2.0802	3.1664	3.0776	2.50606	2.88386	0.20258	0.611994	0.92389	exist_mirna
hsa-miR-1180-3p	321	638	553	375	448	226	548	417	507	430	33.4153	51.093	55.8515	43.8663	42.5696	24.9851	62.7977	39.4286	57.334	47.2632	45.3591	46.3617	0.0315408	0.612261	0.92389	exist_mirna
hsa-miR-26b-3p	113	116	96	78	124	121	118	95	94	101	11.763	9.2896	9.6957	9.1242	11.7826	13.377	13.5221	8.9825	10.63	11.1014	10.331	11.5226	0.157484	0.6123	0.92389	exist_mirna
miR-20-y	3	5	2	1	2	2	3	7	3	1	0.3123	0.4004	0.202	0.117	0.19	0.2211	0.3438	0.6619	0.3393	0.1099	0.24434	0.3352	0.456132	0.615191	0.92389	known_mirna
novel-m0021-3p	18	7	22	5	12	16	9	19	10	1	1.8738	0.5606	2.2219	0.5849	1.1403	1.7689	1.0313	1.7965	1.1308	0.1099	1.2763	1.16748	-0.12857	0.61541	0.92389	novel_mirna
hsa-miR-548b-5p	1	6	1	0	3	2	2	3	4	1	0.1041	0.4805	0.101	0.01	0.2851	0.2211	0.2292	0.2837	0.4523	0.1099	0.19614	0.25924	0.402405	0.615704	0.92389	exist_mirna
hsa-miR-200c-3p	19	41	26	9	16	21	25	28	16	19	1.9779	3.2834	2.6259	1.0528	1.5203	2.3216	2.8649	2.6475	1.8094	2.0884	2.09206	2.34636	0.1655	0.615816	0.92389	exist_mirna
hsa-miR-96-5p	44097	259822	42813	77441	85327	42910	173327	40630	96060	68524	4590.39	20807.3	4324	9058.8	8107.89	4743.85	19862.3	3841.69	10862.9	7531.78	9377.68	9368.51	-0.00141207	0.616111	0.92389	exist_mirna
hsa-miR-196b-5p	146	340	145	143	76	127	278	148	177	93	15.1982	27.2282	14.6446	16.7277	7.2216	14.0403	31.8572	13.9939	20.016	10.222	16.2041	18.0259	0.153714	0.616397	0.92389	exist_mirna
hsa-miR-484	34916	68866	36066	37252	47264	38187	44256	50685	47604	37591	3634.67	5515	3642.57	4357.62	4491.09	4221.71	5071.49	4792.42	5383.28	4131.79	4328.19	4720.14	0.125066	0.617138	0.92389	exist_mirna
hsa-miR-155-5p	70	138	111	154	135	69	116	124	128	104	7.2868	11.0515	11.2107	18.0144	12.8279	7.6282	13.2929	11.7246	14.4748	11.4311	12.0783	11.7103	-0.0446321	0.617658	0.92389	exist_mirna
novel-m0112-3p	0	0	2	0	1	0	0	3	2	0	0.01	0.01	0.202	0.01	0.095	0.01	0.01	0.2837	0.2262	0.01	0.0654	0.10798	0.723402	0.619711	0.92389	novel_mirna
hsa-miR-1976	6	11	3	10	8	3	11	4	7	6	0.6246	0.8809	0.303	1.1698	0.7602	0.3317	1.2605	0.3782	0.7916	0.6595	0.7477	0.6843	-0.127831	0.620179	0.92389	exist_mirna
hsa-miR-877-3p	0	1	3	0	0	2	2	0	1	0	0.01	0.0801	0.303	0.01	0.01	0.2211	0.2292	0.01	0.1131	0.01	0.08262	0.11668	0.497994	0.624748	0.92389	exist_mirna
novel-m0129-3p	1	3	1	0	3	1	1	1	2	0	0.1041	0.2402	0.101	0.01	0.2851	0.1106	0.1146	0.0946	0.2262	0.01	0.14808	0.1112	-0.41322	0.624871	0.92389	novel_mirna
miR-628-y	10	29	20	11	9	10	13	22	24	13	1.041	2.3224	2.0199	1.2867	0.8552	1.1055	1.4897	2.0802	2.714	1.4289	1.50504	1.76366	0.228771	0.625189	0.92389	known_mirna
novel-m0004-5p	30	53	37	43	21	18	54	43	44	12	3.1229	4.2444	3.7369	5.03	1.9954	1.99	6.1881	4.0658	4.9757	1.319	3.62592	3.70772	0.0321852	0.625832	0.92389	novel_mirna
hsa-miR-141-3p	55	97	63	74	64	68	79	77	61	69	5.7254	7.7681	6.3628	8.6563	6.0814	7.5176	9.053	7.2806	6.8982	7.5841	6.9188	7.6667	0.148084	0.626078	0.92389	exist_mirna
hsa-miR-6511b-5p	4	4	1	1	2	5	3	3	0	3	0.4164	0.3203	0.101	0.117	0.19	0.5528	0.3438	0.2837	0.01	0.3297	0.22894	0.304	0.409102	0.626165	0.92389	exist_mirna
miR-3130-x	3	1	0	1	1	2	1	0	1	0	0.3123	0.0801	0.01	0.117	0.095	0.2211	0.1146	0.01	0.1131	0.01	0.12288	0.09376	-0.390206	0.626662	0.92389	known_mirna
hsa-let-7c-5p	253	464	258	427	291	224	411	280	513	289	26.3367	37.1585	26.0573	49.9491	27.6512	24.764	47.0983	26.4749	58.0125	31.7653	33.4306	37.623	0.170447	0.627607	0.92389	exist_mirna
miR-148-y	20	43	46	27	35	33	32	62	22	29	2.082	3.4436	4.6459	3.1584	3.3257	3.6483	3.667	5.8623	2.4879	3.1875	3.33112	3.7706	0.178787	0.628028	0.92389	known_mirna
hsa-miR-493-3p	7	3	3	0	11	5	2	6	0	4	0.7287	0.2402	0.303	0.01	1.0452	0.5528	0.2292	0.5673	0.01	0.4397	0.46542	0.3598	-0.371338	0.628047	0.92389	exist_mirna
hsa-miR-181b-5p	562	479	595	221	375	450	366	510	277	350	58.5028	38.3598	60.0934	25.8519	35.633	49.7491	41.9415	48.2221	31.3245	38.4701	43.6882	41.9415	-0.0588659	0.62922	0.92389	exist_mirna
hsa-miR-6825-5p	0	0	1	0	1	1	0	0	0	0	0.01	0.01	0.101	0.01	0.095	0.1106	0.01	0.01	0.01	0.01	0.0452	0.03012	-0.585601	0.629436	0.92389	exist_mirna
novel-m0064-5p	2	2	0	1	2	3	2	2	2	0	0.2082	0.1602	0.01	0.117	0.19	0.3317	0.2292	0.1891	0.2262	0.01	0.13708	0.19724	0.524934	0.630478	0.92389	novel_mirna
novel-m0065-5p	2	2	0	1	2	3	2	2	2	0	0.2082	0.1602	0.01	0.117	0.19	0.3317	0.2292	0.1891	0.2262	0.01	0.13708	0.19724	0.524934	0.630478	0.92389	novel_mirna
hsa-miR-548at-3p	0	5	3	2	3	1	2	1	3	2	0.01	0.4004	0.303	0.234	0.2851	0.1106	0.2292	0.0946	0.3393	0.2198	0.2465	0.1987	-0.310996	0.631012	0.92389	exist_mirna
hsa-miR-641	51	70	56	53	22	44	56	40	54	27	5.309	5.6058	5.6558	6.1998	2.0905	4.8644	6.4173	3.7821	6.1066	2.9677	4.97218	4.82762	-0.0425664	0.631324	0.92389	exist_mirna
miR-185-y	4	11	8	2	3	5	0	8	10	1	0.4164	0.8809	0.808	0.234	0.2851	0.5528	0.01	0.7564	1.1308	0.1099	0.52488	0.51198	-0.0359002	0.631444	0.92389	known_mirna
hsa-miR-548k	155	217	242	174	141	156	171	251	225	75	16.1351	17.378	24.4413	20.354	13.398	17.2464	19.5956	23.7328	25.4441	8.2436	18.3413	18.8525	0.0396615	0.633393	0.92389	exist_mirna
novel-m0053-3p	4	3	3	1	5	3	3	0	3	3	0.4164	0.2402	0.303	0.117	0.4751	0.3317	0.3438	0.01	0.3393	0.3297	0.31034	0.2709	-0.196089	0.633577	0.92389	novel_mirna
novel-m0066-5p	0	0	1	6	1	1	1	2	4	1	0.01	0.01	0.101	0.7019	0.095	0.1106	0.1146	0.1891	0.4523	0.1099	0.18358	0.1953	0.0892831	0.633751	0.92389	novel_mirna
hsa-miR-3611	6	11	10	11	7	6	5	13	15	2	0.6246	0.8809	1.01	1.2867	0.6651	0.6633	0.573	1.2292	1.6963	0.2198	0.89346	0.87632	-0.0279454	0.634052	0.92389	exist_mirna
hsa-miR-2110	189	230	330	117	167	168	190	213	165	154	19.6744	18.4191	33.3291	13.6863	15.8686	18.573	21.7729	20.1398	18.659	16.9268	20.1955	19.2143	-0.0718534	0.634465	0.92389	exist_mirna
hsa-miR-4753-5p	3	1	0	0	0	1	0	0	0	1	0.3123	0.0801	0.01	0.01	0.01	0.1106	0.01	0.01	0.01	0.1099	0.08448	0.0501	-0.753799	0.634788	0.92389	exist_mirna
hsa-miR-628-5p	23	19	19	13	22	14	18	28	23	18	2.3942	1.5216	1.9189	1.5207	2.0905	1.5478	2.0627	2.6475	2.6009	1.9785	1.88918	2.16748	0.198259	0.634806	0.92389	exist_mirna
hsa-miR-605-3p	1	1	1	0	2	1	1	0	0	1	0.1041	0.0801	0.101	0.01	0.19	0.1106	0.1146	0.01	0.01	0.1099	0.09704	0.07102	-0.450354	0.635678	0.92389	exist_mirna
novel-m0067-3p	2	1	1	0	1	4	1	0	1	1	0.2082	0.0801	0.101	0.01	0.095	0.4422	0.1146	0.01	0.1131	0.1099	0.09886	0.15796	0.6761	0.636217	0.92389	novel_mirna
miR-584-x	59	81	69	39	25	55	34	75	55	24	6.1418	6.4867	6.9688	4.5621	2.3755	6.0804	3.8962	7.0915	6.2197	2.6379	5.30698	5.18514	-0.0335082	0.636275	0.92389	known_mirna
hsa-miR-219a-5p	14	6	5	4	6	9	3	7	8	2	1.4574	0.4805	0.505	0.4679	0.5701	0.995	0.3438	0.6619	0.9047	0.2198	0.69618	0.62504	-0.155512	0.637013	0.92389	exist_mirna
novel-m0068-5p	0	6	1	0	2	1	1	4	1	2	0.01	0.4805	0.101	0.01	0.19	0.1106	0.1146	0.3782	0.1131	0.2198	0.1583	0.18726	0.242382	0.637786	0.92389	novel_mirna
hsa-miR-411-3p	1	4	7	3	12	1	8	10	2	8	0.1041	0.3203	0.707	0.3509	1.1403	0.1106	0.9168	0.9455	0.2262	0.8793	0.52452	0.61568	0.231183	0.638369	0.92389	exist_mirna
hsa-miR-188-3p	21	24	20	15	27	27	15	22	23	24	2.186	1.922	2.0199	1.7547	2.5656	2.9849	1.7189	2.0802	2.6009	2.6379	2.08964	2.40456	0.202519	0.639488	0.92389	exist_mirna
novel-m0101-3p	6	0	2	1	0	0	2	1	0	2	0.6246	0.01	0.202	0.117	0.01	0.01	0.2292	0.0946	0.01	0.2198	0.19272	0.11272	-0.773763	0.639902	0.92389	novel_mirna
hsa-miR-181a-2-3p	205	296	208	162	165	243	219	255	98	142	21.34	23.7046	21.0074	18.9502	15.6785	26.8645	25.0962	24.111	11.0823	15.6079	20.1361	20.5524	0.0295183	0.64012	0.92389	exist_mirna
miR-1972-z	0	2	0	3	0	0	0	2	0	1	0.01	0.1602	0.01	0.3509	0.01	0.01	0.01	0.1891	0.01	0.1099	0.10822	0.0658	-0.717808	0.641625	0.92389	known_mirna
hsa-miR-188-5p	23	28	27	27	30	21	29	38	39	17	2.3942	2.2423	2.7269	3.1584	2.8506	2.3216	3.3232	3.593	4.4103	1.8685	2.67448	3.10332	0.214554	0.642364	0.92389	exist_mirna
miR-72-x	2	1	0	2	0	0	1	1	0	1	0.2082	0.0801	0.01	0.234	0.01	0.01	0.1146	0.0946	0.01	0.1099	0.10846	0.06782	-0.67738	0.642771	0.92389	known_mirna
hsa-miR-452-5p	4	0	4	0	0	7	0	4	0	0	0.4164	0.01	0.404	0.01	0.01	0.7739	0.01	0.3782	0.01	0.01	0.17008	0.23642	0.475139	0.643367	0.92389	exist_mirna
miR-502-x	6	0	4	2	2	3	1	3	1	2	0.6246	0.01	0.404	0.234	0.19	0.3317	0.1146	0.2837	0.1131	0.2198	0.29252	0.21258	-0.460529	0.643605	0.92389	known_mirna
hsa-miR-3192-5p	1	0	1	1	0	1	0	1	0	0	0.1041	0.01	0.101	0.117	0.01	0.1106	0.01	0.0946	0.01	0.01	0.06842	0.04704	-0.54053	0.643722	0.92389	exist_mirna
hsa-miR-106a-5p	2580	4371	2591	4615	2933	2382	3144	2909	4426	2537	268.572	350.043	261.684	539.848	278.698	263.339	360.285	275.055	500.513	278.853	339.769	335.609	-0.017773	0.644031	0.92389	exist_mirna
hsa-miR-4717-3p	3	4	1	1	0	3	0	1	1	1	0.3123	0.3203	0.101	0.117	0.01	0.3317	0.01	0.0946	0.1131	0.1099	0.17212	0.13186	-0.384408	0.644968	0.92389	exist_mirna
hsa-miR-6875-5p	0	0	0	2	0	0	0	0	0	1	0.01	0.01	0.01	0.234	0.01	0.01	0.01	0.01	0.01	0.1099	0.0548	0.02998	-0.870176	0.645126	0.92389	exist_mirna
hsa-miR-3942-5p	17	23	20	19	10	15	16	21	15	10	1.7697	1.8419	2.0199	2.2226	0.9502	1.6583	1.8335	1.9856	1.6963	1.0991	1.76086	1.65456	-0.0898326	0.645171	0.92389	exist_mirna
hsa-miR-4999-5p	0	0	4	2	0	0	0	0	1	3	0.01	0.01	0.404	0.234	0.01	0.01	0.01	0.01	0.1131	0.3297	0.1336	0.09456	-0.498618	0.645824	0.92389	exist_mirna
hsa-miR-4786-5p	4	1	2	0	0	1	2	1	3	1	0.4164	0.0801	0.202	0.01	0.01	0.1106	0.2292	0.0946	0.3393	0.1099	0.1437	0.17672	0.298405	0.647181	0.92389	exist_mirna
hsa-miR-3605-5p	21	18	20	11	17	12	16	23	9	15	2.186	1.4415	2.0199	1.2867	1.6154	1.3266	1.8335	2.1747	1.0178	1.6487	1.7099	1.60026	-0.0956056	0.647893	0.92389	exist_mirna
hsa-miR-150-3p	2	4	4	5	0	4	3	4	1	5	0.2082	0.3203	0.404	0.5849	0.01	0.4422	0.3438	0.3782	0.1131	0.5496	0.30548	0.36538	0.25832	0.648149	0.92389	exist_mirna
hsa-miR-25-5p	70	71	80	80	49	58	78	74	102	49	7.2868	5.6859	8.0798	9.3581	4.656	6.4121	8.9384	6.9969	11.5346	5.3858	7.01332	7.85356	0.163249	0.648755	0.92389	exist_mirna
hsa-miR-570-3p	13	8	10	9	6	12	4	12	7	5	1.3533	0.6407	1.01	1.0528	0.5701	1.3266	0.4584	1.1346	0.7916	0.5496	0.92538	0.85216	-0.118922	0.649485	0.92389	exist_mirna
hsa-miR-146a-3p	4	2	1	1	5	1	4	6	1	3	0.4164	0.1602	0.101	0.117	0.4751	0.1106	0.4584	0.5673	0.1131	0.3297	0.25394	0.31582	0.314615	0.650427	0.92389	exist_mirna
hsa-miR-98-5p	2559	2768	2111	1777	1796	2008	2199	2405	1702	1636	266.386	221.67	213.205	207.868	170.658	221.992	251.993	227.4	192.47	179.82	215.957	214.735	-0.0081894	0.650786	0.92389	exist_mirna
novel-m0045-3p	4	1	4	0	4	4	3	2	1	4	0.4164	0.0801	0.404	0.01	0.3801	0.4422	0.3438	0.1891	0.1131	0.4397	0.25812	0.30558	0.243508	0.651389	0.92389	novel_mirna
hsa-miR-3684	5	5	6	9	1	7	2	4	11	0	0.5205	0.4004	0.606	1.0528	0.095	0.7739	0.2292	0.3782	1.2439	0.01	0.53494	0.52704	-0.0214646	0.652251	0.92389	exist_mirna
hsa-miR-3680-5p	0	0	6	1	4	1	1	2	5	3	0.01	0.01	0.606	0.117	0.3801	0.1106	0.1146	0.1891	0.5654	0.3297	0.22462	0.26188	0.221419	0.652533	0.92389	exist_mirna
hsa-miR-31-5p	23	22	10	10	11	19	19	15	10	3	2.3942	1.7618	1.01	1.1698	1.0452	2.1005	2.1773	1.4183	1.1308	0.3297	1.4762	1.43132	-0.0445419	0.65344	0.92389	exist_mirna
hsa-miR-296-5p	26	42	26	23	21	12	32	33	32	15	2.7065	3.3635	2.6259	2.6905	1.9954	1.3266	3.667	3.1203	3.6187	1.6487	2.67636	2.67626	-5.39e-05	0.654072	0.92389	exist_mirna
hsa-miR-1289	6	16	18	6	12	8	13	9	10	7	0.6246	1.2813	1.818	0.7019	1.1403	0.8844	1.4897	0.851	1.1308	0.7694	1.11322	1.02506	-0.11903	0.654841	0.92389	exist_mirna
hsa-miR-542-3p	22	35	31	42	25	19	30	39	22	27	2.2901	2.8029	3.1309	4.913	2.3755	2.1005	3.4378	3.6876	2.4879	2.9677	3.10248	2.9363	-0.0794225	0.6569	0.92398	exist_mirna
hsa-miR-320d	8	13	9	8	14	12	12	3	8	9	0.8328	1.0411	0.909	0.9358	1.3303	1.3266	1.3751	0.2837	0.9047	0.9892	1.0098	0.97586	-0.0493235	0.657098	0.92398	exist_mirna
novel-m0086-5p	1	4	3	4	0	3	2	3	1	0	0.1041	0.3203	0.303	0.4679	0.01	0.3317	0.2292	0.2837	0.1131	0.01	0.24106	0.19354	-0.316761	0.657929	0.92398	novel_mirna
hsa-miR-92b-3p	842	1143	971	959	523	841	715	832	1061	555	87.6502	91.5349	98.0684	112.181	49.6962	92.9756	81.935	78.6682	119.983	61.0025	87.8261	86.9128	-0.0150804	0.658674	0.92398	exist_mirna
novel-m0044-3p	8	5	2	2	2	1	5	0	8	2	0.8328	0.4004	0.202	0.234	0.19	0.1106	0.573	0.01	0.9047	0.2198	0.37184	0.36362	-0.0322504	0.659084	0.92398	novel_mirna
hsa-miR-1270	7	6	3	9	11	5	8	8	12	6	0.7287	0.4805	0.303	1.0528	1.0452	0.5528	0.9168	0.7564	1.357	0.6595	0.72204	0.8485	0.232836	0.662309	0.92398	exist_mirna
hsa-miR-431-5p	1	4	3	2	2	1	1	6	1	1	0.1041	0.3203	0.303	0.234	0.19	0.1106	0.1146	0.5673	0.1131	0.1099	0.23028	0.2031	-0.181199	0.663343	0.92398	exist_mirna
novel-m0003-3p	79	189	129	94	140	97	129	121	107	97	8.2237	15.1357	13.0287	10.9958	13.303	10.7237	14.7827	11.4409	12.1001	10.6617	12.1374	11.9418	-0.0234343	0.663569	0.92398	novel_mirna
hsa-miR-454-3p	229	333	251	204	283	219	274	273	265	253	23.8383	26.6676	25.3503	23.8633	26.891	24.2112	31.3989	25.813	29.9674	27.8084	25.3221	27.8398	0.136751	0.663724	0.92398	exist_mirna
novel-m0009-3p	42	52	33	41	32	40	39	27	43	29	4.3721	4.1643	3.3329	4.7961	3.0407	4.4221	4.4692	2.5529	4.8626	3.1875	3.94122	3.89886	-0.0155899	0.664993	0.92398	novel_mirna
hsa-miR-431-3p	3	1	0	0	1	0	0	1	0	2	0.3123	0.0801	0.01	0.01	0.095	0.01	0.01	0.0946	0.01	0.2198	0.10148	0.06888	-0.559038	0.665029	0.92398	exist_mirna
hsa-miR-411-5p	16	27	41	3	40	7	13	35	12	41	1.6656	2.1622	4.1409	0.3509	3.8009	0.7739	1.4897	3.3094	1.357	4.5065	2.4241	2.2873	-0.0838036	0.665395	0.92398	exist_mirna
hsa-miR-136-5p	0	3	2	0	1	1	0	3	1	2	0.01	0.2402	0.202	0.01	0.095	0.1106	0.01	0.2837	0.1131	0.2198	0.11144	0.14744	0.403861	0.665832	0.92398	exist_mirna
novel-m0078-5p	6	7	3	1	1	5	2	2	2	2	0.6246	0.5606	0.303	0.117	0.095	0.5528	0.2292	0.1891	0.2262	0.2198	0.34004	0.28342	-0.262763	0.666134	0.92398	novel_mirna
hsa-miR-130a-3p	793	1160	552	468	1125	679	947	510	573	891	82.5494	92.8963	55.7505	54.7452	106.899	75.0659	108.521	48.2221	64.7975	97.9338	78.5681	78.908	0.006229	0.667157	0.92398	exist_mirna
hsa-let-7e-5p	15	44	14	21	30	32	22	30	11	28	1.5615	3.5237	1.414	2.4565	2.8506	3.5377	2.5211	2.8366	1.2439	3.0776	2.36126	2.64338	0.162827	0.66819	0.92398	exist_mirna
hsa-miR-659-5p	27	45	29	30	29	28	40	36	34	25	2.8106	3.6037	2.9289	3.5093	2.7556	3.0955	4.5838	3.4039	3.8449	2.7479	3.12162	3.5352	0.179497	0.669139	0.92398	exist_mirna
hsa-miR-11401	73	128	134	32	109	90	106	88	29	99	7.5991	10.2506	13.5336	3.7433	10.3573	9.9498	12.147	8.3207	3.2795	10.8815	9.09678	8.9157	-0.0290079	0.669539	0.92398	exist_mirna
novel-m0042-3p	4	10	11	8	9	3	8	10	10	5	0.4164	0.8008	1.111	0.9358	0.8552	0.3317	0.9168	0.9455	1.1308	0.5496	0.82384	0.77488	-0.0883913	0.670573	0.92398	novel_mirna
novel-m0081-5p	3	1	4	0	1	4	0	2	1	0	0.3123	0.0801	0.404	0.01	0.095	0.4422	0.01	0.1891	0.1131	0.01	0.18028	0.15288	-0.23784	0.671967	0.92398	novel_mirna
hsa-miR-1229-3p	0	2	4	2	6	3	3	5	2	2	0.01	0.1602	0.404	0.234	0.5701	0.3317	0.3438	0.4728	0.2262	0.2198	0.27566	0.31886	0.210033	0.67205	0.92398	exist_mirna
hsa-miR-545-5p	3	7	1	1	4	5	2	5	3	2	0.3123	0.5606	0.101	0.117	0.3801	0.5528	0.2292	0.4728	0.3393	0.2198	0.2942	0.36278	0.302298	0.674119	0.92398	exist_mirna
hsa-miR-607	0	1	0	2	1	3	3	0	0	0	0.01	0.0801	0.01	0.234	0.095	0.3317	0.3438	0.01	0.01	0.01	0.08582	0.1411	0.717332	0.676341	0.92398	exist_mirna
novel-m0029-3p	3	13	11	2	2	7	6	11	9	0	0.3123	1.0411	1.111	0.234	0.19	0.7739	0.6876	1.0401	1.0178	0.01	0.57768	0.70588	0.289152	0.677046	0.92398	novel_mirna
hsa-miR-5582-5p	3	0	1	2	1	3	0	3	0	0	0.3123	0.01	0.101	0.234	0.095	0.3317	0.01	0.2837	0.01	0.01	0.15046	0.12908	-0.221115	0.677687	0.92398	exist_mirna
hsa-miR-3661	0	4	3	3	3	4	1	3	1	1	0.01	0.3203	0.303	0.3509	0.2851	0.4422	0.1146	0.2837	0.1131	0.1099	0.25386	0.2127	-0.255213	0.677702	0.92398	exist_mirna
hsa-miR-627-5p	6	5	0	3	1	1	11	2	3	1	0.6246	0.4004	0.01	0.3509	0.095	0.1106	1.2605	0.1891	0.3393	0.1099	0.29618	0.40188	0.440291	0.677788	0.92398	exist_mirna
hsa-miR-6733-5p	0	7	3	3	4	4	9	1	3	2	0.01	0.5606	0.303	0.3509	0.3801	0.4422	1.0313	0.0946	0.3393	0.2198	0.32092	0.42544	0.406742	0.677879	0.92398	exist_mirna
hsa-let-7d-3p	539	843	661	418	452	562	650	788	652	291	56.1086	67.51	66.7592	48.8963	42.9496	62.1311	74.4863	74.5078	73.7312	31.9851	56.4447	63.3683	0.166922	0.679157	0.92398	exist_mirna
hsa-miR-152-3p	465	473	411	375	354	422	352	353	395	366	48.4054	37.8793	41.5099	43.8663	33.6376	46.6536	40.3372	33.3772	44.6685	40.2287	41.0597	41.053	-0.000234028	0.679762	0.92398	exist_mirna
hsa-miR-3200-5p	32	62	52	18	52	16	61	39	27	47	3.3311	4.9651	5.2519	2.1056	4.9411	1.7689	6.9903	3.6876	3.0533	5.166	4.11896	4.13322	0.00498604	0.679971	0.92398	exist_mirna
miR-769-x	0	7	0	0	1	1	0	4	0	2	0.01	0.5606	0.01	0.01	0.095	0.1106	0.01	0.3782	0.01	0.2198	0.13712	0.14572	0.0877599	0.680237	0.92398	known_mirna
miR-486-x	11822	8836	17580	15931	9792	12802	6889	15158	14895	9166	1230.64	707.614	1775.53	1863.56	930.449	1415.31	789.441	1433.24	1684.4	1007.48	1301.56	1265.97	-0.0399961	0.680421	0.92398	known_mirna
novel-m0013-3p	11	22	175	0	41	11	17	174	0	26	1.1451	1.7618	17.6745	0.01	3.8959	1.2161	1.9481	16.4522	0.01	2.8578	4.89746	4.49684	-0.123122	0.683587	0.925515	novel_mirna
hsa-miR-874-5p	2	8	2	6	5	2	3	5	3	5	0.2082	0.6407	0.202	0.7019	0.4751	0.2211	0.3438	0.4728	0.3393	0.5496	0.44558	0.38532	-0.209627	0.683688	0.925515	exist_mirna
hsa-miR-3187-5p	1	0	1	0	0	1	0	0	0	2	0.1041	0.01	0.101	0.01	0.01	0.1106	0.01	0.01	0.01	0.2198	0.04702	0.07208	0.616324	0.683875	0.925515	exist_mirna
hsa-miR-504-5p	0	2	3	2	12	3	0	10	3	4	0.01	0.1602	0.303	0.234	1.1403	0.3317	0.01	0.9455	0.3393	0.4397	0.3695	0.41324	0.161406	0.686638	0.928205	exist_mirna
miR-28-y	9	15	27	7	14	11	11	20	13	6	0.9369	1.2012	2.7269	0.8188	1.3303	1.2161	1.2605	1.8911	1.4701	0.6595	1.40282	1.29946	-0.110418	0.688332	0.929442	known_mirna
miR-194-x	17	19	46	36	11	30	14	34	42	3	1.7697	1.5216	4.6459	4.2112	1.0452	3.3166	1.6043	3.2148	4.7496	0.3297	2.63872	2.643	0.00233815	0.689948	0.929999	known_mirna
hsa-miR-132-5p	33	40	47	18	25	40	35	31	18	19	3.4352	3.2033	4.7469	2.1056	2.3755	4.4221	4.0108	2.9311	2.0355	2.0884	3.1733	3.09758	-0.0348424	0.690301	0.929999	exist_mirna
novel-m0048-5p	0	4	2	9	2	0	3	3	7	1	0.01	0.3203	0.202	1.0528	0.19	0.01	0.3438	0.2837	0.7916	0.1099	0.35502	0.3078	-0.205907	0.691092	0.930017	novel_mirna
hsa-miR-6882-5p	1	1	0	1	0	1	2	0	0	1	0.1041	0.0801	0.01	0.117	0.01	0.1106	0.2292	0.01	0.01	0.1099	0.06424	0.09394	0.548268	0.692506	0.930871	exist_mirna
miR-339-y	3	8	4	0	4	4	1	10	0	6	0.3123	0.6407	0.404	0.01	0.3801	0.4422	0.1146	0.9455	0.01	0.6595	0.34942	0.43436	0.313929	0.695803	0.932805	known_mirna
miR-1273-z	0	4	4	1	1	0	5	1	2	0	0.01	0.3203	0.404	0.117	0.095	0.01	0.573	0.0946	0.2262	0.01	0.18926	0.18276	-0.0504192	0.696161	0.932805	known_mirna
hsa-miR-12136	2	1	1	1	1	0	0	3	1	1	0.2082	0.0801	0.101	0.117	0.095	0.01	0.01	0.2837	0.1131	0.1099	0.12026	0.10534	-0.191103	0.698546	0.932805	exist_mirna
hsa-miR-331-3p	463	658	363	244	401	322	530	430	445	321	48.1972	52.6946	36.662	28.5424	38.1036	35.5983	60.735	40.6578	50.3227	35.2825	40.84	44.5193	0.124448	0.699136	0.932805	exist_mirna
hsa-miR-4659b-5p	6	22	4	1	5	3	11	5	3	5	0.6246	1.7618	0.404	0.117	0.4751	0.3317	1.2605	0.4728	0.3393	0.5496	0.6765	0.59078	-0.195469	0.699238	0.932805	exist_mirna
miR-215-x	1	1	3	1	2	1	3	0	1	1	0.1041	0.0801	0.303	0.117	0.19	0.1106	0.3438	0.01	0.1131	0.1099	0.15884	0.13748	-0.208353	0.700084	0.932805	known_mirna
hsa-miR-3692-3p	13	16	9	18	18	8	14	16	17	10	1.3533	1.2813	0.909	2.1056	1.7104	0.8844	1.6043	1.5128	1.9224	1.0991	1.47192	1.4046	-0.0675399	0.700415	0.932805	exist_mirna
miR-619-x	2	0	1	3	0	0	0	1	5	0	0.2082	0.01	0.101	0.3509	0.01	0.01	0.01	0.0946	0.5654	0.01	0.13602	0.138	0.0208495	0.70122	0.932805	known_mirna
let-7-x	1938	2259	2199	1301	1606	1747	1893	2184	2045	1303	201.741	180.907	222.093	152.187	152.604	193.137	216.927	206.504	231.258	143.219	181.907	198.209	0.123824	0.701407	0.932805	exist_mirna
hsa-miR-3690	1	5	1	0	0	2	3	0	1	1	0.1041	0.4004	0.101	0.01	0.01	0.2211	0.3438	0.01	0.1131	0.1099	0.1251	0.15958	0.351198	0.702125	0.932805	exist_mirna
hsa-miR-4687-5p	1	0	1	0	1	1	0	1	0	0	0.1041	0.01	0.101	0.01	0.095	0.1106	0.01	0.0946	0.01	0.01	0.06402	0.04704	-0.444635	0.703203	0.932805	exist_mirna
miR-4286-z	8	14	13	7	2	10	7	9	3	7	0.8328	1.1212	1.313	0.8188	0.19	1.1055	0.8022	0.851	0.3393	0.7694	0.85516	0.77348	-0.14483	0.703319	0.932805	known_mirna
hsa-miR-9-5p	11	9	9	7	5	9	12	7	6	9	1.1451	0.7207	0.909	0.8188	0.4751	0.995	1.3751	0.6619	0.6785	0.9892	0.81374	0.93994	0.208001	0.704764	0.932805	exist_mirna
hsa-miR-130b-5p	374	592	386	232	197	324	333	463	281	180	38.9325	47.4091	38.985	27.1386	18.7192	35.8194	38.1599	43.7781	31.7768	19.7846	34.2369	33.8638	-0.0158091	0.704873	0.932805	exist_mirna
hsa-miR-4446-3p	2	1	5	1	1	3	0	0	1	4	0.2082	0.0801	0.505	0.117	0.095	0.3317	0.01	0.01	0.1131	0.4397	0.20106	0.1809	-0.152434	0.709915	0.934836	exist_mirna
hsa-miR-337-3p	0	2	0	0	2	1	0	3	1	0	0.01	0.1602	0.01	0.01	0.19	0.1106	0.01	0.2837	0.1131	0.01	0.07604	0.10548	0.472139	0.710894	0.934836	exist_mirna
hsa-miR-223-5p	18	27	23	18	22	20	19	28	12	17	1.8738	2.1622	2.3229	2.1056	2.0905	2.2111	2.1773	2.6475	1.357	1.8685	2.111	2.05228	-0.040699	0.714244	0.934836	exist_mirna
novel-m0117-5p	2	0	1	0	1	2	0	0	1	0	0.2082	0.01	0.101	0.01	0.095	0.2211	0.01	0.01	0.1131	0.01	0.08484	0.07284	-0.220014	0.715331	0.934836	novel_mirna
hsa-miR-7851-3p	1	1	1	2	0	2	0	0	2	3	0.1041	0.0801	0.101	0.234	0.01	0.2211	0.01	0.01	0.2262	0.3297	0.10584	0.1594	0.590767	0.716149	0.934836	exist_mirna
hsa-miR-3942-3p	2	2	0	3	2	1	2	2	5	1	0.2082	0.1602	0.01	0.3509	0.19	0.1106	0.2292	0.1891	0.5654	0.1099	0.18386	0.24084	0.389467	0.71652	0.934836	exist_mirna
hsa-miR-539-3p	0	0	1	0	2	0	0	0	0	2	0.01	0.01	0.101	0.01	0.19	0.01	0.01	0.01	0.01	0.2198	0.0642	0.05196	-0.305172	0.716895	0.934836	exist_mirna
hsa-miR-24-1-5p	6	10	6	11	7	7	6	11	19	3	0.6246	0.8008	0.606	1.2867	0.6651	0.7739	0.6876	1.0401	2.1486	0.3297	0.79664	0.99598	0.322189	0.717775	0.934836	exist_mirna
hsa-miR-4433a-5p	4	4	1	3	0	6	4	2	2	0	0.4164	0.3203	0.101	0.3509	0.01	0.6633	0.4584	0.1891	0.2262	0.01	0.23972	0.3094	0.368123	0.718692	0.934836	exist_mirna
hsa-miR-589-5p	2380	2510	3213	2385	2242	2417	1891	2953	2701	1834	247.752	201.008	324.504	278.99	213.038	267.208	216.698	279.215	305.442	201.583	253.059	254.029	0.00552329	0.719934	0.934836	exist_mirna
hsa-miR-181d-5p	14	28	21	4	10	22	13	20	4	16	1.4574	2.2423	2.1209	0.4679	0.9502	2.4322	1.4897	1.8911	0.4523	1.7586	1.44774	1.60478	0.148573	0.72008	0.934836	exist_mirna
miR-27-y	1052	2141	1871	828	1574	834	1649	1875	1186	1170	109.511	171.458	188.966	96.8568	149.564	92.2017	188.966	177.287	134.119	128.6	143.271	144.235	0.00967148	0.72061	0.934836	known_mirna
miR-27-x	1	0	3	1	0	0	1	3	0	0	0.1041	0.01	0.303	0.117	0.01	0.01	0.1146	0.2837	0.01	0.01	0.10882	0.08566	-0.34525	0.720806	0.934836	known_mirna
hsa-miR-4467	15	35	18	29	19	20	21	14	34	15	1.5615	2.8029	1.818	3.3923	1.8054	2.2111	2.4065	1.3237	3.8449	1.6487	2.27602	2.28698	0.00693051	0.720928	0.934836	exist_mirna
hsa-miR-194-3p	1	5	2	3	0	0	2	3	6	2	0.1041	0.4004	0.202	0.3509	0.01	0.01	0.2292	0.2837	0.6785	0.2198	0.21348	0.28424	0.413009	0.721687	0.934836	exist_mirna
miR-500-y	8	5	7	8	3	6	3	9	5	4	0.8328	0.4004	0.707	0.9358	0.2851	0.6633	0.3438	0.851	0.5654	0.4397	0.63222	0.57264	-0.142798	0.722979	0.934836	known_mirna
miR-21-y	31	12	34	29	22	33	36	23	24	15	3.227	0.961	3.4339	3.3923	2.0905	3.6483	4.1254	2.1747	2.714	1.6487	2.62094	2.86222	0.12705	0.723458	0.934836	known_mirna
hsa-miR-5587-3p	0	1	1	2	0	2	1	0	0	0	0.01	0.0801	0.101	0.234	0.01	0.2211	0.1146	0.01	0.01	0.01	0.08702	0.07314	-0.250686	0.723487	0.934836	exist_mirna
miR-3964-z	30	58	53	15	47	28	45	52	31	38	3.1229	4.6448	5.3529	1.7547	4.466	3.0955	5.1567	4.9168	3.5056	4.1767	3.86826	4.17026	0.108453	0.724107	0.934836	known_mirna
hsa-miR-597-3p	2	0	3	4	0	1	1	3	2	0	0.2082	0.01	0.303	0.4679	0.01	0.1106	0.1146	0.2837	0.2262	0.01	0.19982	0.14902	-0.423195	0.724496	0.934836	exist_mirna
hsa-miR-483-3p	0	0	4	2	1	0	0	6	1	0	0.01	0.01	0.404	0.234	0.095	0.01	0.01	0.5673	0.1131	0.01	0.1506	0.14208	-0.0840183	0.724851	0.934836	exist_mirna
novel-m0095-5p	1	2	1	3	1	0	4	2	1	0	0.1041	0.1602	0.101	0.3509	0.095	0.01	0.4584	0.1891	0.1131	0.01	0.16224	0.15612	-0.0554742	0.724947	0.934836	novel_mirna
novel-m0096-5p	1	2	1	3	1	0	4	2	1	0	0.1041	0.1602	0.101	0.3509	0.095	0.01	0.4584	0.1891	0.1131	0.01	0.16224	0.15612	-0.0554742	0.724947	0.934836	novel_mirna
novel-m0070-5p	0	2	0	2	3	1	1	2	0	4	0.01	0.1602	0.01	0.234	0.2851	0.1106	0.1146	0.1891	0.01	0.4397	0.13986	0.1728	0.30512	0.725182	0.934836	novel_mirna
hsa-miR-7-1-3p	14	23	8	15	14	14	15	19	11	6	1.4574	1.8419	0.808	1.7547	1.3303	1.5478	1.7189	1.7965	1.2439	0.6595	1.43846	1.39332	-0.0459985	0.726958	0.936115	exist_mirna
hsa-miR-664a-3p	46	53	42	36	35	52	43	45	46	28	4.7885	4.2444	4.2419	4.2112	3.3257	5.7488	4.9276	4.2549	5.2019	3.0776	4.16234	4.64216	0.157401	0.729823	0.936801	exist_mirna
miR-7977-z	23	8	5	19	10	10	7	18	16	6	2.3942	0.6407	0.505	2.2226	0.9502	1.1055	0.8022	1.702	1.8094	0.6595	1.34254	1.21572	-0.143154	0.731437	0.936801	known_mirna
hsa-miR-374a-3p	1773	2635	2422	2309	1653	1589	1892	2486	2641	1437	184.565	211.019	244.615	270.099	157.07	175.67	216.812	235.059	298.657	157.947	213.474	216.829	0.0224986	0.731509	0.936801	exist_mirna
hsa-miR-1301-3p	115	127	120	91	77	89	99	122	131	54	11.9712	10.1705	12.1197	10.6449	7.3166	9.8393	11.3448	11.5355	14.8141	5.9354	10.4446	10.6938	0.0340228	0.732074	0.936801	exist_mirna
hsa-miR-579-5p	18	21	16	8	19	13	17	14	19	19	1.8738	1.6817	1.616	0.9358	1.8054	1.4372	1.9481	1.3237	2.1486	2.0884	1.58254	1.7892	0.177073	0.732099	0.936801	exist_mirna
hsa-miR-642a-3p	1	0	0	0	1	0	1	0	2	0	0.1041	0.01	0.01	0.01	0.095	0.01	0.1146	0.01	0.2262	0.01	0.04582	0.07416	0.694664	0.732194	0.936801	exist_mirna
hsa-miR-129-1-3p	0	2	0	1	1	2	0	2	0	1	0.01	0.1602	0.01	0.117	0.095	0.2211	0.01	0.1891	0.01	0.1099	0.07844	0.10802	0.461637	0.733991	0.937404	exist_mirna
novel-m0033-5p	3	5	5	5	5	7	7	2	3	6	0.3123	0.4004	0.505	0.5849	0.4751	0.7739	0.8022	0.1891	0.3393	0.6595	0.45554	0.5528	0.27918	0.735346	0.937404	novel_mirna
hsa-miR-4503	1	2	0	1	1	0	3	0	0	1	0.1041	0.1602	0.01	0.117	0.095	0.01	0.3438	0.01	0.01	0.1099	0.09726	0.09674	-0.00773405	0.735774	0.937404	exist_mirna
hsa-miR-30b-3p	26	16	27	16	10	31	20	15	15	6	2.7065	1.2813	2.7269	1.8716	0.9502	3.4272	2.2919	1.4183	1.6963	0.6595	1.9073	1.89864	-0.0065654	0.735803	0.937404	exist_mirna
hsa-miR-766-3p	15	27	22	10	18	22	22	34	10	8	1.5615	2.1622	2.2219	1.1698	1.7104	2.4322	2.5211	3.2148	1.1308	0.8793	1.76516	2.03564	0.205683	0.738413	0.939727	exist_mirna
miR-352-z	2	2	4	0	2	3	0	1	3	1	0.2082	0.1602	0.404	0.01	0.19	0.3317	0.01	0.0946	0.3393	0.1099	0.19448	0.1771	-0.135058	0.739865	0.940324	known_mirna
miR-335-y	1	3	4	7	0	3	1	3	6	0	0.1041	0.2402	0.404	0.8188	0.01	0.3317	0.1146	0.2837	0.6785	0.01	0.31542	0.2837	-0.152908	0.740456	0.940324	known_mirna
miR-9985-z	3	0	3	1	1	0	1	2	4	0	0.3123	0.01	0.303	0.117	0.095	0.01	0.1146	0.1891	0.4523	0.01	0.16746	0.1552	-0.109688	0.742062	0.940613	known_mirna
hsa-miR-551a	4	0	1	0	0	0	0	2	0	1	0.4164	0.01	0.101	0.01	0.01	0.01	0.01	0.1891	0.01	0.1099	0.10948	0.0658	-0.734508	0.743135	0.940613	exist_mirna
hsa-miR-491-3p	3	1	0	0	1	0	1	1	0	1	0.3123	0.0801	0.01	0.01	0.095	0.01	0.1146	0.0946	0.01	0.1099	0.10148	0.06782	-0.581413	0.743505	0.940613	exist_mirna
hsa-miR-339-3p	420	682	559	362	384	422	558	594	424	349	43.721	54.6166	56.4575	42.3456	36.4882	46.6536	63.9437	56.1645	47.9479	38.3601	46.7258	50.614	0.115317	0.744363	0.940613	exist_mirna
miR-660-y	0	0	0	1	0	0	0	0	2	0	0.01	0.01	0.01	0.117	0.01	0.01	0.01	0.01	0.2262	0.01	0.0314	0.05324	0.761746	0.744619	0.940613	known_mirna
hsa-miR-28-3p	187	273	264	110	171	199	204	260	140	111	19.4662	21.8627	26.6633	12.8675	16.2487	22.0002	23.3772	24.5838	15.8319	12.2005	19.4217	19.5987	0.0130914	0.746176	0.941584	exist_mirna
hsa-miR-3128	2	2	4	1	3	2	0	3	3	2	0.2082	0.1602	0.404	0.117	0.2851	0.2211	0.01	0.2837	0.3393	0.2198	0.2349	0.21478	-0.129187	0.747096	0.941751	exist_mirna
novel-m0015-5p	26	30	33	31	9	14	28	43	41	11	2.7065	2.4025	3.3329	3.6263	0.8552	1.5478	3.2086	4.0658	4.6365	1.2091	2.58468	2.93356	0.182667	0.749374	0.943627	novel_mirna
hsa-miR-196a-5p	3	2	0	0	0	2	1	0	1	1	0.3123	0.1602	0.01	0.01	0.01	0.2211	0.1146	0.01	0.1131	0.1099	0.1005	0.11374	0.178544	0.751438	0.94523	exist_mirna
hsa-miR-93-5p	19198	25261	19371	19561	21368	18528	21847	21651	19499	15408	1998.47	2022.98	1956.42	2288.18	2030.42	2048.34	2503.54	2047.17	2205.04	1693.56	2059.29	2099.53	0.0279177	0.754875	0.948554	exist_mirna
hsa-miR-29b-2-5p	59	80	77	69	106	79	67	83	95	62	6.1418	6.4066	7.7768	8.0714	10.0723	8.7337	7.6778	7.8479	10.743	6.8147	7.69378	8.36342	0.1204	0.755808	0.948729	exist_mirna
miR-3968-z	10615	16174	6081	15526	5103	9740	5736	9649	15083	5572	1105	1295.26	614.165	1816.18	484.894	1076.79	657.313	912.343	1705.66	612.443	1063.1	992.91	-0.0985429	0.756661	0.948804	known_mirna
hsa-miR-4796-3p	2	3	0	4	1	2	1	1	3	4	0.2082	0.2402	0.01	0.4679	0.095	0.2211	0.1146	0.0946	0.3393	0.4397	0.20426	0.24186	0.243765	0.757976	0.949456	exist_mirna
miR-330-y	7	6	7	2	4	1	9	8	3	2	0.7287	0.4805	0.707	0.234	0.3801	0.1106	1.0313	0.7564	0.3393	0.2198	0.50606	0.49148	-0.0421757	0.760801	0.94999	known_mirna
hsa-miR-4662a-5p	8	11	5	3	12	5	6	6	1	16	0.8328	0.8809	0.505	0.3509	1.1403	0.5528	0.6876	0.5673	0.1131	1.7586	0.74198	0.73588	-0.0119098	0.761262	0.94999	exist_mirna
hsa-miR-23a-3p	2599	4334	2556	2006	1851	2100	3131	3031	2214	1626	270.55	347.08	258.149	234.656	175.885	232.163	358.795	286.59	250.37	178.721	257.264	261.328	0.0226119	0.76325	0.94999	exist_mirna
novel-m0097-5p	1	2	1	2	1	0	3	4	0	2	0.1041	0.1602	0.101	0.234	0.095	0.01	0.3438	0.3782	0.01	0.2198	0.13886	0.19236	0.470178	0.763943	0.94999	novel_mirna
miR-103-z	2	22	8	3	6	2	8	28	4	3	0.2082	1.7618	0.808	0.3509	0.5701	0.2211	0.9168	2.6475	0.4523	0.3297	0.7398	0.91348	0.304238	0.765433	0.94999	known_mirna
hsa-miR-548ay-3p	14	23	37	23	21	15	15	26	31	20	1.4574	1.8419	3.7369	2.6905	1.9954	1.6583	1.7189	2.4584	3.5056	2.1983	2.34442	2.3079	-0.0226503	0.766447	0.94999	exist_mirna
miR-3590-y	2	9	7	7	2	5	6	9	8	1	0.2082	0.7207	0.707	0.8188	0.19	0.5528	0.6876	0.851	0.9047	0.1099	0.52894	0.6212	0.231954	0.766662	0.94999	known_mirna
hsa-miR-301a-3p	57	57	67	64	53	45	64	72	69	31	5.9336	4.5647	6.7668	7.4865	5.0361	4.9749	7.334	6.8078	7.8028	3.4073	5.95754	6.06536	0.0258765	0.766717	0.94999	exist_mirna
hsa-miR-6857-3p	0	1	1	0	0	0	0	1	2	0	0.01	0.0801	0.101	0.01	0.01	0.01	0.01	0.0946	0.2262	0.01	0.04222	0.07016	0.732722	0.766885	0.94999	exist_mirna
hsa-miR-485-3p	11	6	18	1	12	7	5	17	1	11	1.1451	0.4805	1.818	0.117	1.1403	0.7739	0.573	1.6074	0.1131	1.2091	0.94018	0.8553	-0.136506	0.770173	0.94999	exist_mirna
hsa-miR-23b-3p	1192	1659	1173	1148	574	951	1319	1149	1128	640	124.084	132.858	118.47	134.289	54.5423	105.136	151.15	108.641	127.56	70.3452	112.849	112.567	-0.00361149	0.771202	0.94999	exist_mirna
miR-671-y	1	2	2	0	1	0	1	3	1	0	0.1041	0.1602	0.202	0.01	0.095	0.01	0.1146	0.2837	0.1131	0.01	0.11426	0.10628	-0.10445	0.775172	0.94999	known_mirna
hsa-miR-1292-5p	18	22	41	30	28	17	21	33	30	25	1.8738	1.7618	4.1409	3.5093	2.6606	1.8794	2.4065	3.1203	3.3925	2.7479	2.78928	2.70932	-0.041962	0.7753	0.94999	exist_mirna
hsa-miR-4723-5p	2	2	6	1	1	2	1	1	5	1	0.2082	0.1602	0.606	0.117	0.095	0.2211	0.1146	0.0946	0.5654	0.1099	0.23728	0.22112	-0.101761	0.77535	0.94999	exist_mirna
hsa-miR-559	2	0	3	0	3	0	1	2	0	3	0.2082	0.01	0.303	0.01	0.2851	0.01	0.1146	0.1891	0.01	0.3297	0.16326	0.13068	-0.321133	0.77548	0.94999	exist_mirna
miR-574-x	1	1	0	1	2	0	1	1	2	0	0.1041	0.0801	0.01	0.117	0.19	0.01	0.1146	0.0946	0.2262	0.01	0.10024	0.09108	-0.138252	0.775605	0.94999	known_mirna
hsa-miR-3939	11	6	16	0	3	5	4	7	8	4	1.1451	0.4805	1.616	0.01	0.2851	0.5528	0.4584	0.6619	0.9047	0.4397	0.70734	0.6035	-0.22905	0.776556	0.94999	exist_mirna
hsa-miR-143-5p	10	11	6	1	8	6	12	14	2	3	1.041	0.8809	0.606	0.117	0.7602	0.6633	1.3751	1.3237	0.2262	0.3297	0.68102	0.7836	0.20242	0.776802	0.94999	exist_mirna
miR-222-y	148	131	137	47	125	142	103	148	84	84	15.4064	10.4909	13.8366	5.4979	11.8777	15.6986	11.8032	13.9939	9.4991	9.2328	11.4219	12.0455	0.076694	0.777944	0.94999	known_mirna
hsa-miR-365a-3p	16	13	17	18	20	7	16	30	11	15	1.6656	1.0411	1.717	2.1056	1.9004	0.7739	1.8335	2.8366	1.2439	1.6487	1.68594	1.66732	-0.0160222	0.778836	0.94999	exist_mirna
hsa-miR-365b-3p	16	13	17	18	20	7	16	30	11	15	1.6656	1.0411	1.717	2.1056	1.9004	0.7739	1.8335	2.8366	1.2439	1.6487	1.68594	1.66732	-0.0160222	0.778836	0.94999	exist_mirna
hsa-miR-651-5p	157	144	148	66	98	132	127	171	76	91	16.3433	11.532	14.9476	7.7205	9.3121	14.5931	14.5535	16.1686	8.5944	10.0022	11.9711	12.7824	0.0945985	0.781855	0.94999	exist_mirna
miR-2355-x	0	0	1	1	4	0	2	1	0	1	0.01	0.01	0.101	0.117	0.3801	0.01	0.2292	0.0946	0.01	0.1099	0.12362	0.09074	-0.446102	0.782343	0.94999	known_mirna
hsa-miR-548f-3p	1	6	2	4	1	0	1	7	4	4	0.1041	0.4805	0.202	0.4679	0.095	0.01	0.1146	0.6619	0.4523	0.4397	0.2699	0.3357	0.314748	0.782483	0.94999	exist_mirna
hsa-miR-6885-5p	0	2	1	1	0	2	1	0	2	0	0.01	0.1602	0.101	0.117	0.01	0.2211	0.1146	0.01	0.2262	0.01	0.07964	0.11638	0.547278	0.783482	0.94999	exist_mirna
hsa-miR-486-5p	1500961	676279	1797483	1744874	1498569	1645927	526892	1831041	1712142	1206076	156246	54158.5	181541	204110	142396	181963	60378.9	173131	193617	132565	147690	148331	0.00624432	0.78457	0.94999	exist_mirna
novel-m0056-5p	3	4	4	5	5	0	5	3	4	7	0.3123	0.3203	0.404	0.5849	0.4751	0.01	0.573	0.2837	0.4523	0.7694	0.41932	0.41768	-0.00565358	0.786067	0.94999	novel_mirna
hsa-miR-6780a-5p	3	2	5	1	3	3	5	1	4	2	0.3123	0.1602	0.505	0.117	0.2851	0.3317	0.573	0.0946	0.4523	0.2198	0.27592	0.33428	0.276807	0.786803	0.94999	exist_mirna
miR-19-y	15	26	29	15	44	28	19	20	38	21	1.5615	2.0822	2.9289	1.7547	4.1809	3.0955	2.1773	1.8911	4.2972	2.3082	2.50164	2.75386	0.138581	0.786918	0.94999	known_mirna
miR-1187-z	2	0	1	0	7	0	0	1	7	1	0.2082	0.01	0.101	0.01	0.6651	0.01	0.01	0.0946	0.7916	0.1099	0.19886	0.20322	0.0312893	0.787597	0.94999	known_mirna
hsa-miR-664a-5p	45	85	45	25	35	23	49	54	37	43	4.6844	6.8071	4.5449	2.9244	3.3257	2.5427	5.6151	5.1059	4.1841	4.7263	4.4573	4.43482	-0.00729452	0.789556	0.94999	exist_mirna
miR-340-x	3	1	4	1	1	2	1	2	4	2	0.3123	0.0801	0.404	0.117	0.095	0.2211	0.1146	0.1891	0.4523	0.2198	0.20168	0.23938	0.247235	0.790055	0.94999	known_mirna
hsa-miR-199b-5p	102	142	179	117	152	85	137	232	108	101	10.618	11.3718	18.0785	13.6863	14.4432	9.3971	15.6994	21.9363	12.2131	11.1014	13.6396	14.0695	0.0447699	0.790222	0.94999	exist_mirna
miR-93-y	33	34	63	32	43	36	42	53	56	20	3.4352	2.7228	6.3628	3.7433	4.0859	3.9799	4.813	5.0113	6.3327	2.1983	4.07	4.46704	0.13429	0.790237	0.94999	known_mirna
hsa-miR-30c-1-3p	12	21	11	18	17	23	14	11	21	5	1.2492	1.6817	1.111	2.1056	1.6154	2.5427	1.6043	1.0401	2.3748	0.5496	1.55258	1.6223	0.063373	0.790689	0.94999	exist_mirna
miR-457-z	1	2	1	1	1	2	0	1	0	2	0.1041	0.1602	0.101	0.117	0.095	0.2211	0.01	0.0946	0.01	0.2198	0.11546	0.1111	-0.0555343	0.791155	0.94999	known_mirna
miR-1895-z	12	12	10	4	7	7	10	15	3	5	1.2492	0.961	1.01	0.4679	0.6651	0.7739	1.1459	1.4183	0.3393	0.5496	0.87064	0.8454	-0.0424422	0.792524	0.94999	known_mirna
hsa-miR-92a-1-5p	3	2	3	0	2	3	3	2	3	0	0.3123	0.1602	0.303	0.01	0.19	0.3317	0.3438	0.1891	0.3393	0.01	0.1951	0.24278	0.315436	0.792621	0.94999	exist_mirna
hsa-miR-5188	0	1	3	0	0	0	1	1	0	2	0.01	0.0801	0.303	0.01	0.01	0.01	0.1146	0.0946	0.01	0.2198	0.08262	0.0898	0.120224	0.794472	0.94999	exist_mirna
hsa-miR-15b-3p	599	973	710	693	529	592	811	918	935	325	62.3545	77.9208	71.7081	81.065	50.2663	65.4477	92.936	86.7997	105.734	35.7222	68.6629	77.328	0.171459	0.796597	0.94999	exist_mirna
miR-342-x	9	14	6	4	12	8	11	10	9	6	0.9369	1.1212	0.606	0.4679	1.1403	0.8844	1.2605	0.9455	1.0178	0.6595	0.85446	0.95354	0.158281	0.796815	0.94999	known_mirna
hsa-miR-5189-3p	13	0	14	23	26	14	0	25	24	17	1.3533	0.01	1.414	2.6905	2.4706	1.5478	0.01	2.3638	2.714	1.8685	1.58768	1.70082	0.0993103	0.797071	0.94999	exist_mirna
hsa-miR-190a-5p	732	1292	991	584	1056	721	862	1081	771	767	76.1994	103.467	100.088	68.3145	100.343	79.7091	98.7803	102.212	87.1883	84.3044	89.6824	90.4388	0.012117	0.797181	0.94999	exist_mirna
hsa-miR-2467-5p	2	0	0	0	1	0	1	0	1	0	0.2082	0.01	0.01	0.01	0.095	0.01	0.1146	0.01	0.1131	0.01	0.06664	0.05154	-0.370696	0.798617	0.94999	exist_mirna
hsa-miR-939-5p	8	8	5	6	10	4	16	4	3	7	0.8328	0.6407	0.505	0.7019	0.9502	0.4422	1.8335	0.3782	0.3393	0.7694	0.72612	0.75252	0.0515219	0.798676	0.94999	exist_mirna
hsa-miR-148b-5p	202	317	253	197	181	172	229	243	274	150	21.0277	25.3863	25.5523	23.0444	17.1989	19.0152	26.2421	22.9764	30.9852	16.4872	22.4419	23.1412	0.0442688	0.799572	0.94999	exist_mirna
hsa-miR-1284	32	48	61	33	54	34	62	48	40	39	3.3311	3.844	6.1608	3.8602	5.1312	3.7588	7.1049	4.5385	4.5234	4.2867	4.46546	4.84246	0.116931	0.799678	0.94999	exist_mirna
hsa-miR-1288-3p	2	0	0	1	0	0	1	0	0	1	0.2082	0.01	0.01	0.117	0.01	0.01	0.1146	0.01	0.01	0.1099	0.07104	0.0509	-0.480966	0.8002	0.94999	exist_mirna
miR-29-y	100	185	89	103	109	99	104	150	121	92	10.4098	14.8154	8.9888	12.0486	10.3573	10.9448	11.9178	14.183	13.6833	10.1121	11.324	12.1682	0.103735	0.800264	0.94999	known_mirna
novel-m0050-5p	8	7	6	8	3	8	7	13	8	0	0.8328	0.5606	0.606	0.9358	0.2851	0.8844	0.8022	1.2292	0.9047	0.01	0.64406	0.7661	0.250338	0.800338	0.94999	novel_mirna
hsa-miR-1278	69	63	68	52	25	61	54	85	60	21	7.1827	5.0452	6.8678	6.0828	2.3755	6.7438	6.1881	8.037	6.7851	2.3082	5.5108	6.01244	0.125689	0.800899	0.94999	exist_mirna
hsa-miR-1277-3p	77	97	65	47	74	83	62	80	66	58	8.0155	7.7681	6.5648	5.4979	7.0316	9.1759	7.1049	7.5642	7.4636	6.375	6.97558	7.53672	0.111624	0.801522	0.94999	exist_mirna
hsa-miR-224-5p	117	5	54	5	30	136	7	51	7	18	12.1794	0.4004	5.4539	0.5849	2.8506	15.0353	0.8022	4.8222	0.7916	1.9785	4.29384	4.68596	0.126076	0.801804	0.94999	exist_mirna
hsa-miR-4772-5p	4	2	5	1	9	0	9	4	2	3	0.4164	0.1602	0.505	0.117	0.8552	0.01	1.0313	0.3782	0.2262	0.3297	0.41076	0.39508	-0.0561509	0.803288	0.94999	exist_mirna
hsa-miR-548ac	16	34	46	24	21	12	13	31	34	42	1.6656	2.7228	4.6459	2.8074	1.9954	1.3266	1.4897	2.9311	3.8449	4.6164	2.76742	2.84174	0.038233	0.803825	0.94999	exist_mirna
miR-322-x	0	3	0	0	0	0	0	0	2	0	0.01	0.2402	0.01	0.01	0.01	0.01	0.01	0.01	0.2262	0.01	0.05604	0.05324	-0.0739464	0.804464	0.94999	known_mirna
miR-424-x	0	3	0	0	0	0	0	0	2	0	0.01	0.2402	0.01	0.01	0.01	0.01	0.01	0.01	0.2262	0.01	0.05604	0.05324	-0.0739464	0.804464	0.94999	known_mirna
hsa-miR-9903	13	3	13	11	9	12	10	10	9	8	1.3533	0.2402	1.313	1.2867	0.8552	1.3266	1.1459	0.9455	1.0178	0.8793	1.00968	1.06302	0.0742706	0.805279	0.94999	exist_mirna
hsa-miR-3157-3p	14	27	21	14	11	14	16	20	15	12	1.4574	2.1622	2.1209	1.6377	1.0452	1.5478	1.8335	1.8911	1.6963	1.319	1.68468	1.65754	-0.0234309	0.807381	0.94999	exist_mirna
hsa-miR-185-3p	317	437	589	350	388	342	417	465	497	301	32.9989	34.9963	59.4874	40.9419	36.8683	37.8093	47.7858	43.9672	56.2031	33.0842	41.0586	43.7699	0.0922567	0.807479	0.94999	exist_mirna
miR-16-x	97	109	89	74	98	71	100	103	82	75	10.0975	8.729	8.9888	8.6563	9.3121	7.8493	11.4594	9.739	9.2729	8.2436	9.15674	9.31284	0.0243871	0.807501	0.94999	known_mirna
hsa-miR-581	3	0	0	0	0	0	0	2	0	0	0.3123	0.01	0.01	0.01	0.01	0.01	0.01	0.1891	0.01	0.01	0.07046	0.04582	-0.620827	0.807691	0.94999	exist_mirna
hsa-miR-550a-3p	540	572	529	601	381	498	586	585	550	355	56.2127	45.8075	53.4276	70.3031	36.2031	55.0557	67.1523	55.3136	62.1966	39.0196	52.3908	55.7476	0.0895952	0.808871	0.950443	exist_mirna
hsa-miR-4797-3p	18	10	14	11	7	12	13	15	21	3	1.8738	0.8008	1.414	1.2867	0.6651	1.3266	1.4897	1.4183	2.3748	0.3297	1.20808	1.38782	0.200104	0.809978	0.950809	exist_mirna
hsa-miR-101-2-5p	1	1	0	1	1	1	2	0	2	0	0.1041	0.0801	0.01	0.117	0.095	0.1106	0.2292	0.01	0.2262	0.01	0.08124	0.1172	0.52871	0.812821	0.95321	exist_mirna
miR-501-x	7	3	4	4	4	2	9	4	7	2	0.7287	0.2402	0.404	0.4679	0.3801	0.2211	1.0313	0.3782	0.7916	0.2198	0.44418	0.5284	0.250486	0.818547	0.957776	known_mirna
hsa-miR-3194-3p	3	0	3	0	2	3	1	2	0	2	0.3123	0.01	0.303	0.01	0.19	0.3317	0.1146	0.1891	0.01	0.2198	0.16506	0.17304	0.068115	0.819269	0.957776	exist_mirna
novel-m0089-3p	1	1	1	3	0	1	3	0	0	1	0.1041	0.0801	0.101	0.3509	0.01	0.1106	0.3438	0.01	0.01	0.1099	0.12922	0.11686	-0.145048	0.819628	0.957776	novel_mirna
hsa-miR-4755-5p	11	25	10	8	10	7	15	14	8	11	1.1451	2.0021	1.01	0.9358	0.9502	0.7739	1.7189	1.3237	0.9047	1.2091	1.20864	1.18606	-0.0272076	0.821765	0.957776	exist_mirna
miR-2278-z	0	2	2	0	1	0	2	2	0	0	0.01	0.1602	0.202	0.01	0.095	0.01	0.2292	0.1891	0.01	0.01	0.09544	0.08966	-0.0901295	0.822483	0.957776	known_mirna
hsa-miR-144-3p	595829	1122660	512222	903993	508792	633701	617588	662466	809582	524778	62024.4	89906	51733	105746	48346.1	70057.9	70772.1	62638.2	91551.4	57680.7	71551.2	70540.1	-0.0205323	0.822794	0.957776	exist_mirna
hsa-miR-1260a	1	0	0	2	0	2	0	0	2	0	0.1041	0.01	0.01	0.234	0.01	0.2211	0.01	0.01	0.2262	0.01	0.07362	0.09546	0.374799	0.822848	0.957776	exist_mirna
miR-18-y	47	29	51	36	18	35	31	45	53	10	4.8926	2.3224	5.1509	4.2112	1.7104	3.8694	3.5524	4.2549	5.9935	1.0991	3.6575	3.75386	0.037517	0.823127	0.957776	known_mirna
miR-7-x	1	3	0	1	0	1	1	0	1	2	0.1041	0.2402	0.01	0.117	0.01	0.1106	0.1146	0.01	0.1131	0.2198	0.09626	0.11362	0.239208	0.825691	0.958755	known_mirna
hsa-miR-548d-5p	34	71	63	35	43	53	39	63	51	22	3.5393	5.6859	6.3628	4.0942	4.0859	5.8593	4.4692	5.9568	5.7673	2.4181	4.75362	4.89414	0.0420288	0.826511	0.958755	exist_mirna
miR-99-x	3	7	7	15	1	8	3	6	11	5	0.3123	0.5606	0.707	1.7547	0.095	0.8844	0.3438	0.5673	1.2439	0.5496	0.68592	0.7178	0.0655416	0.827781	0.958755	known_mirna
hsa-miR-425-5p	15641	24366	20029	12442	18764	14466	18233	20923	15765	14406	1628.19	1951.3	2022.88	1455.43	1782.98	1599.27	2089.4	1978.33	1782.78	1583.43	1768.15	1806.64	0.0310659	0.828	0.958755	exist_mirna
miR-143-y	61	214	127	48	95	63	82	222	68	66	6.35	17.1378	12.8267	5.6149	9.027	6.9649	9.3967	20.9908	7.6898	7.2544	10.1913	10.4593	0.0374538	0.828206	0.958755	known_mirna
hsa-miR-6866-5p	3	3	6	1	2	0	6	2	2	3	0.3123	0.2402	0.606	0.117	0.19	0.01	0.6876	0.1891	0.2262	0.3297	0.2931	0.28852	-0.0227216	0.829007	0.958755	exist_mirna
hsa-miR-2114-3p	0	1	0	1	0	0	0	0	0	3	0.01	0.0801	0.01	0.117	0.01	0.01	0.01	0.01	0.01	0.3297	0.04542	0.07394	0.703027	0.829584	0.958755	exist_mirna
novel-m0104-3p	3	2	2	0	1	4	2	1	0	0	0.3123	0.1602	0.202	0.01	0.095	0.4422	0.2292	0.0946	0.01	0.01	0.1559	0.1572	0.0119803	0.83148	0.960018	novel_mirna
hsa-miR-548n	2	1	6	3	1	1	5	5	2	1	0.2082	0.0801	0.606	0.3509	0.095	0.1106	0.573	0.4728	0.2262	0.1099	0.26804	0.2985	0.155283	0.83253	0.960302	exist_mirna
hsa-miR-624-5p	774	1241	1008	924	579	787	799	907	1197	536	80.5715	99.383	101.805	108.087	55.0174	87.0057	91.5609	85.7596	135.362	58.9141	88.9728	91.7205	0.0438811	0.835592	0.962115	exist_mirna
hsa-miR-4479	1	2	1	2	4	0	5	2	1	1	0.1041	0.1602	0.101	0.234	0.3801	0.01	0.573	0.1891	0.1131	0.1099	0.19588	0.19902	0.0229433	0.835712	0.962115	exist_mirna
hsa-miR-500b-3p	3	7	9	15	7	8	8	7	8	5	0.3123	0.5606	0.909	1.7547	0.6651	0.8844	0.9168	0.6619	0.9047	0.5496	0.84034	0.78348	-0.101077	0.840259	0.963747	exist_mirna
hsa-miR-324-5p	450	685	492	297	522	421	512	504	396	477	46.8439	54.8569	49.6907	34.7421	49.6011	46.5431	58.6723	47.6548	44.7815	52.4292	47.1469	50.0162	0.0852307	0.841374	0.963747	exist_mirna
miR-100-x	3	3	1	8	1	2	4	3	9	0	0.3123	0.2402	0.101	0.9358	0.095	0.2211	0.4584	0.2837	1.0178	0.01	0.33686	0.3982	0.241344	0.841994	0.963747	known_mirna
miR-3688-y	1	3	0	0	0	0	1	0	2	0	0.1041	0.2402	0.01	0.01	0.01	0.01	0.1146	0.01	0.2262	0.01	0.07486	0.07416	-0.0135538	0.842546	0.963747	known_mirna
hsa-miR-548ar-3p	1	0	26	2	2	1	3	17	2	1	0.1041	0.01	2.6259	0.234	0.19	0.1106	0.3438	1.6074	0.2262	0.1099	0.6328	0.47958	-0.399978	0.84318	0.963747	exist_mirna
miR-3962-z	1	3	4	4	0	3	2	3	1	3	0.1041	0.2402	0.404	0.4679	0.01	0.3317	0.2292	0.2837	0.1131	0.3297	0.24524	0.25748	0.0702661	0.843516	0.963747	known_mirna
miR-874-y	4	2	0	5	2	2	5	2	2	2	0.4164	0.1602	0.01	0.5849	0.19	0.2211	0.573	0.1891	0.2262	0.2198	0.2723	0.28584	0.0700108	0.845324	0.963747	known_mirna
miR-466-y	0	3	0	2	0	2	0	0	1	2	0.01	0.2402	0.01	0.234	0.01	0.2211	0.01	0.01	0.1131	0.2198	0.10084	0.1148	0.187055	0.846868	0.963747	known_mirna
hsa-miR-1273h-3p	4	1	4	1	3	2	2	7	1	2	0.4164	0.0801	0.404	0.117	0.2851	0.2211	0.2292	0.6619	0.1131	0.2198	0.26052	0.28902	0.149775	0.847094	0.963747	exist_mirna
hsa-miR-451a	2544124	3680697	1665752	1542016	3595929	2357836	2473017	2454666	1575111	3307351	264837	294761	168236	180380	341690	260667	283394	232096	178121	363526	249981	263561	0.0763171	0.847289	0.963747	exist_mirna
hsa-miR-769-5p	144	191	159	118	146	167	150	174	154	97	14.9901	15.2959	16.0586	13.8033	13.8731	18.4625	17.1892	16.4522	17.415	10.6617	14.8042	16.0361	0.115319	0.848624	0.963747	exist_mirna
hsa-miR-5582-3p	8	15	14	19	2	12	7	18	12	4	0.8328	1.2012	1.414	2.2226	0.19	1.3266	0.8022	1.702	1.357	0.4397	1.17212	1.1255	-0.0585542	0.849473	0.963747	exist_mirna
miR-3969-z	1	22	25	8	13	14	12	24	13	3	0.1041	1.7618	2.5249	0.9358	1.2353	1.5478	1.3751	2.2693	1.4701	0.3297	1.31238	1.3984	0.0915916	0.849478	0.963747	known_mirna
novel-m0127-3p	1	1	2	1	0	0	0	0	2	3	0.1041	0.0801	0.202	0.117	0.01	0.01	0.01	0.01	0.2262	0.3297	0.10264	0.11718	0.191133	0.849531	0.963747	novel_mirna
hsa-miR-4511	10	8	1	8	9	10	9	7	4	5	1.041	0.6407	0.101	0.9358	0.8552	1.1055	1.0313	0.6619	0.4523	0.5496	0.71474	0.76012	0.0888087	0.849666	0.963747	exist_mirna
miR-339-x	40	49	67	50	40	41	49	74	44	26	4.1639	3.9241	6.7668	5.8488	3.8009	4.5327	5.6151	6.9969	4.9757	2.8578	4.9009	4.99564	0.0276228	0.850033	0.963747	known_mirna
hsa-miR-4999-3p	0	1	2	3	2	0	0	4	3	1	0.01	0.0801	0.202	0.3509	0.19	0.01	0.01	0.3782	0.3393	0.1099	0.1666	0.16948	0.0247266	0.851759	0.96445	exist_mirna
hsa-miR-410-3p	7	5	4	1	8	6	6	4	1	7	0.7287	0.4004	0.404	0.117	0.7602	0.6633	0.6876	0.3782	0.1131	0.7694	0.48206	0.52232	0.115721	0.852837	0.96445	exist_mirna
miR-186-x	58	101	88	62	76	65	66	91	90	62	6.0377	8.0884	8.8878	7.2526	7.2216	7.186	7.5632	8.6043	10.1776	6.8147	7.49762	8.06916	0.105986	0.853579	0.96445	known_mirna
miR-6513-y	0	1	1	1	0	0	0	1	0	3	0.01	0.0801	0.101	0.117	0.01	0.01	0.01	0.0946	0.01	0.3297	0.06362	0.09086	0.514165	0.853902	0.96445	known_mirna
hsa-miR-3158-5p	7	0	1	1	0	1	1	2	2	0	0.7287	0.01	0.101	0.117	0.01	0.1106	0.1146	0.1891	0.2262	0.01	0.19334	0.1301	-0.571519	0.854688	0.96445	exist_mirna
miR-548-z	0	0	7	7	7	1	1	4	10	6	0.01	0.01	0.707	0.8188	0.6651	0.1106	0.1146	0.3782	1.1308	0.6595	0.44218	0.47874	0.114609	0.85593	0.96494	known_mirna
hsa-miR-29a-3p	2610	3317	2386	2112	2207	2410	2380	2951	2630	1860	271.695	265.635	240.98	247.055	209.712	266.434	272.735	279.026	297.413	204.441	247.015	264.01	0.0959902	0.858428	0.965622	exist_mirna
hsa-miR-323b-3p	11	4	12	5	24	8	3	16	10	12	1.1451	0.3203	1.212	0.5849	2.2805	0.8844	0.3438	1.5128	1.1308	1.319	1.10856	1.03816	-0.094658	0.860761	0.965622	exist_mirna
hsa-miR-126-3p	39871	45536	30503	15717	38963	32569	37201	35134	18734	30575	4150.47	3646.66	3080.72	1838.53	3702.32	3600.62	4263.02	3322.03	2118.53	3360.63	3283.74	3332.97	0.0214674	0.861208	0.965622	exist_mirna
miR-28-x	1	26	13	2	2	5	5	17	6	1	0.1041	2.0822	1.313	0.234	0.19	0.5528	0.573	1.6074	0.6785	0.1099	0.78466	0.70432	-0.155837	0.86142	0.965622	known_mirna
hsa-miR-548j-5p	10	11	17	11	6	10	11	17	8	5	1.041	0.8809	1.717	1.2867	0.5701	1.1055	1.2605	1.6074	0.9047	0.5496	1.09914	1.08554	-0.0179623	0.861723	0.965622	exist_mirna
hsa-miR-4440	4	1	4	0	3	4	1	3	0	2	0.4164	0.0801	0.404	0.01	0.2851	0.4422	0.1146	0.2837	0.01	0.2198	0.23912	0.21406	-0.15972	0.862177	0.965622	exist_mirna
hsa-miR-1306-3p	10	13	21	7	11	9	12	16	8	15	1.041	1.0411	2.1209	0.8188	1.0452	0.995	1.3751	1.5128	0.9047	1.6487	1.2134	1.28726	0.0852483	0.862191	0.965622	exist_mirna
miR-1285-y	2	4	5	1	2	5	2	1	1	3	0.2082	0.3203	0.505	0.117	0.19	0.5528	0.2292	0.0946	0.1131	0.3297	0.2681	0.26388	-0.0228892	0.864476	0.965625	known_mirna
hsa-miR-6884-5p	0	3	0	2	5	1	0	3	1	5	0.01	0.2402	0.01	0.234	0.4751	0.1106	0.01	0.2837	0.1131	0.5496	0.19386	0.2134	0.138545	0.864666	0.965625	exist_mirna
hsa-miR-548ae-5p	30	63	56	28	38	51	35	57	38	19	3.1229	5.0452	5.6558	3.2754	3.6108	5.6382	4.0108	5.3895	4.2972	2.0884	4.14202	4.28482	0.0489001	0.866687	0.965625	exist_mirna
hsa-miR-548ay-5p	34	70	62	35	41	51	41	64	61	22	3.5393	5.6058	6.2618	4.0942	3.8959	5.6382	4.6984	6.0514	6.8982	2.4181	4.6794	5.14086	0.135686	0.868067	0.965625	exist_mirna
miR-197-y	1	2	2	0	5	1	2	0	1	4	0.1041	0.1602	0.202	0.01	0.4751	0.1106	0.2292	0.01	0.1131	0.4397	0.19028	0.18052	-0.0759652	0.868499	0.965625	known_mirna
hsa-miR-1277-5p	22	26	22	15	21	22	25	20	23	14	2.2901	2.0822	2.2219	1.7547	1.9954	2.4322	2.8649	1.8911	2.6009	1.5388	2.06886	2.26558	0.131044	0.869784	0.965625	exist_mirna
miR-96-x	76	325	78	144	161	57	338	76	177	113	7.9114	26.027	7.8778	16.8447	15.2984	6.3016	38.7329	7.186	20.016	12.4203	14.7919	16.9314	0.194894	0.870667	0.965625	known_mirna
novel-m0121-3p	4	1	0	1	0	1	1	3	1	0	0.4164	0.0801	0.01	0.117	0.01	0.1106	0.1146	0.2837	0.1131	0.01	0.1267	0.1264	-0.00342006	0.871532	0.965625	novel_mirna
hsa-miR-548e-5p	3	2	3	1	9	0	5	3	7	3	0.3123	0.1602	0.303	0.117	0.8552	0.01	0.573	0.2837	0.7916	0.3297	0.34954	0.3976	0.18586	0.872008	0.965625	exist_mirna
hsa-miR-20b-3p	18	15	21	14	10	25	11	12	25	8	1.8738	1.2012	2.1209	1.6377	0.9502	2.7638	1.2605	1.1346	2.8271	0.8793	1.55676	1.77306	0.187695	0.872671	0.965625	exist_mirna
hsa-miR-342-3p	586	1058	566	862	808	793	651	785	668	653	61.0012	84.7278	57.1645	100.834	76.7772	87.669	74.6009	74.2242	75.5406	71.7741	76.1009	76.7618	0.0124735	0.872841	0.965625	exist_mirna
hsa-miR-450a-2-3p	4	1	0	3	1	1	1	1	3	3	0.4164	0.0801	0.01	0.3509	0.095	0.1106	0.1146	0.0946	0.3393	0.3297	0.19048	0.19776	0.0541111	0.87317	0.965625	exist_mirna
novel-m0006-3p	67	70	34	7	99	54	75	40	16	56	6.9745	5.6058	3.4339	0.8188	9.4071	5.9699	8.5946	3.7821	1.8094	6.1552	5.24802	5.26224	0.00390383	0.873174	0.965625	novel_mirna
hsa-miR-548h-3p	0	1	0	1	0	3	0	0	0	0	0.01	0.0801	0.01	0.117	0.01	0.3317	0.01	0.01	0.01	0.01	0.04542	0.07434	0.710811	0.8749	0.965625	exist_mirna
hsa-miR-548z	0	1	0	1	0	3	0	0	0	0	0.01	0.0801	0.01	0.117	0.01	0.3317	0.01	0.01	0.01	0.01	0.04542	0.07434	0.710811	0.8749	0.965625	exist_mirna
hsa-miR-409-3p	28	45	64	12	59	30	31	71	18	46	2.9147	3.6037	6.4638	1.4037	5.6063	3.3166	3.5524	6.7133	2.0355	5.0561	3.99844	4.13478	0.0483733	0.875123	0.965625	exist_mirna
hsa-miR-3163	9	20	17	7	2	6	6	14	14	8	0.9369	1.6017	1.717	0.8188	0.19	0.6633	0.6876	1.3237	1.5832	0.8793	1.05288	1.02742	-0.035315	0.876763	0.96635	exist_mirna
hsa-miR-210-5p	4	7	2	2	0	3	2	4	1	2	0.4164	0.5606	0.202	0.234	0.01	0.3317	0.2292	0.3782	0.1131	0.2198	0.2846	0.2544	-0.161837	0.877397	0.96635	exist_mirna
miR-3138-z	2	3	0	0	0	0	2	0	2	0	0.2082	0.2402	0.01	0.01	0.01	0.01	0.2292	0.01	0.2262	0.01	0.09568	0.09708	0.0209567	0.880739	0.966951	known_mirna
miR-144-y	539	1111	469	823	511	547	636	609	775	528	56.1086	88.9722	47.3677	96.2719	48.5559	60.4728	72.882	57.5828	87.6407	58.0348	67.4553	67.3226	-0.00283962	0.881234	0.966951	known_mirna
hsa-miR-3176	10	9	7	1	5	12	4	4	9	3	1.041	0.7207	0.707	0.117	0.4751	1.3266	0.4584	0.3782	1.0178	0.3297	0.61216	0.70214	0.19785	0.88172	0.966951	exist_mirna
hsa-miR-7976	1033	1791	1530	1155	633	1109	1332	1345	1607	550	107.533	143.429	154.526	135.108	60.1485	122.604	152.64	127.174	181.727	60.4529	120.149	128.919	0.101648	0.881805	0.966951	exist_mirna
hsa-miR-4669	0	3	0	0	0	0	2	0	0	0	0.01	0.2402	0.01	0.01	0.01	0.01	0.2292	0.01	0.01	0.01	0.05604	0.05384	-0.0577785	0.882253	0.966951	exist_mirna
hsa-miR-616-5p	37	26	34	18	11	28	26	34	18	15	3.8516	2.0822	3.4339	2.1056	1.0452	3.0955	2.9795	3.2148	2.0355	1.6487	2.5037	2.5948	0.0515616	0.882798	0.966951	exist_mirna
hsa-miR-1294	161	199	182	170	72	146	144	184	167	102	16.7597	15.9365	18.3815	19.8861	6.8415	16.1408	16.5016	17.3978	18.8851	11.2113	15.5611	16.0273	0.0425929	0.883686	0.967037	exist_mirna
miR-181-x	130	696	198	55	205	112	118	550	77	316	13.5327	55.7378	19.9975	6.4337	19.4794	12.382	13.5221	52.0042	8.7075	34.733	23.0362	24.2698	0.0752558	0.885163	0.967232	known_mirna
hsa-miR-136-3p	22	37	38	5	39	16	15	43	12	41	2.2901	2.9631	3.8379	0.5849	3.7058	1.7689	1.7189	4.0658	1.357	4.5065	2.67636	2.68342	0.00380069	0.885483	0.967232	exist_mirna
hsa-miR-20a-3p	40	33	43	24	45	34	37	47	32	22	4.1639	2.6427	4.3429	2.8074	4.276	3.7588	4.24	4.444	3.6187	2.4181	3.64658	3.69592	0.0193895	0.888494	0.969551	exist_mirna
hsa-miR-135a-5p	7	9	7	4	8	2	11	8	7	7	0.7287	0.7207	0.707	0.4679	0.7602	0.2211	1.2605	0.7564	0.7916	0.7694	0.6769	0.7598	0.166677	0.892053	0.969551	exist_mirna
hsa-miR-4672	21	18	12	18	13	8	17	19	16	21	2.186	1.4415	1.212	2.1056	1.2353	0.8844	1.9481	1.7965	1.8094	2.3082	1.63608	1.74932	0.0965509	0.89295	0.969551	exist_mirna
novel-m0116-5p	1	2	2	2	1	2	3	1	3	0	0.1041	0.1602	0.202	0.234	0.095	0.2211	0.3438	0.0946	0.3393	0.01	0.15906	0.20176	0.343069	0.894068	0.969551	novel_mirna
hsa-miR-124-3p	0	1	0	0	0	0	1	0	0	0	0.01	0.0801	0.01	0.01	0.01	0.01	0.1146	0.01	0.01	0.01	0.02402	0.03092	0.364304	0.894777	0.969551	exist_mirna
hsa-miR-548at-5p	4	2	11	4	9	1	9	7	11	1	0.4164	0.1602	1.111	0.4679	0.8552	0.1106	1.0313	0.6619	1.2439	0.1099	0.60214	0.63152	0.0687295	0.895283	0.969551	exist_mirna
hsa-miR-487b-3p	4	3	2	0	4	0	0	9	0	5	0.4164	0.2402	0.202	0.01	0.3801	0.01	0.01	0.851	0.01	0.5496	0.24974	0.28612	0.196193	0.896055	0.969551	exist_mirna
miR-99-z	2	7	3	27	3	7	1	8	26	2	0.2082	0.5606	0.303	3.1584	0.2851	0.7739	0.1146	0.7564	2.9402	0.2198	0.90306	0.96098	0.0896846	0.896503	0.969551	known_mirna
hsa-miR-221-3p	1186	1424	1078	707	1043	1125	993	1249	797	884	123.46	114.038	108.875	82.7026	99.1073	124.373	113.792	118.097	90.1285	97.1644	105.637	108.711	0.0413876	0.896896	0.969551	exist_mirna
miR-665-z	0	0	0	0	1	0	1	0	0	0	0.01	0.01	0.01	0.01	0.095	0.01	0.1146	0.01	0.01	0.01	0.027	0.03092	0.195581	0.897451	0.969551	known_mirna
novel-m0005-5p	161	122	231	63	158	138	91	172	136	121	16.7597	9.7701	23.3304	7.3695	15.0134	15.2564	10.4281	16.2631	15.3795	13.2996	14.4486	14.1253	-0.0326461	0.897527	0.969551	novel_mirna
novel-m0019-3p	12	7	5	2	11	5	4	8	6	12	1.2492	0.5606	0.505	0.234	1.0452	0.5528	0.4584	0.7564	0.6785	1.319	0.7188	0.75302	0.0670978	0.899255	0.969551	novel_mirna
hsa-miR-542-5p	1	5	7	2	3	0	6	3	3	4	0.1041	0.4004	0.707	0.234	0.2851	0.01	0.6876	0.2837	0.3393	0.4397	0.34612	0.35206	0.024549	0.8996	0.969551	exist_mirna
miR-188-x	0	1	0	5	1	4	0	2	0	1	0.01	0.0801	0.01	0.5849	0.095	0.4422	0.01	0.1891	0.01	0.1099	0.156	0.15224	-0.0351986	0.89987	0.969551	known_mirna
hsa-miR-30b-5p	3747	5962	4346	4162	3487	3598	5069	5830	4927	2245	390.054	477.455	438.934	486.858	331.339	397.772	580.879	551.245	557.168	246.758	424.928	466.764	0.135476	0.899971	0.969551	exist_mirna
hsa-miR-548ad-5p	31	64	57	28	39	55	36	62	41	20	3.227	5.1253	5.7568	3.2754	3.7058	6.0804	4.1254	5.8623	4.6365	2.1983	4.21806	4.58058	0.118951	0.900587	0.969551	exist_mirna
hsa-miR-1197	2	3	4	1	7	5	0	8	0	5	0.2082	0.2402	0.404	0.117	0.6651	0.5528	0.01	0.7564	0.01	0.5496	0.3269	0.37576	0.200962	0.903623	0.971944	exist_mirna
novel-m0030-3p	4	3	8	4	3	8	5	3	3	3	0.4164	0.2402	0.808	0.4679	0.2851	0.8844	0.573	0.2837	0.3393	0.3297	0.44352	0.48202	0.120094	0.906811	0.974496	novel_mirna
hsa-miR-3944-5p	12	9	12	12	5	7	13	9	7	13	1.2492	0.7207	1.212	1.4037	0.4751	0.7739	1.4897	0.851	0.7916	1.4289	1.01214	1.06702	0.0761784	0.909679	0.976334	exist_mirna
hsa-miR-148a-3p	14693	22750	18925	10525	13668	14414	18978	19184	13171	10919	1529.51	1821.89	1911.37	1231.18	1298.75	1593.52	2174.77	1813.91	1489.44	1200.16	1558.54	1654.36	0.0860764	0.910156	0.976334	exist_mirna
miR-30-x	463	545	681	377	411	475	538	582	524	250	48.1972	43.6452	68.7792	44.1003	39.0538	52.513	61.6518	55.0299	59.2564	27.4786	48.7551	51.1859	0.0701933	0.912223	0.977674	known_mirna
miR-106-x	62	47	66	50	31	63	54	54	46	31	6.4541	3.7639	6.6658	5.8488	2.9457	6.9649	6.1881	5.1059	5.2019	3.4073	5.13566	5.37362	0.0653446	0.914105	0.978369	known_mirna
miR-127-y	7	9	19	4	31	14	10	16	6	15	0.7287	0.7207	1.9189	0.4679	2.9457	1.5478	1.1459	1.5128	0.6785	1.6487	1.35638	1.30674	-0.0537893	0.914752	0.978369	known_mirna
hsa-miR-133a-3p	3	19	11	2	0	2	12	13	2	1	0.3123	1.5216	1.111	0.234	0.01	0.2211	1.3751	1.2292	0.2262	0.1099	0.63778	0.6323	-0.0124496	0.915328	0.978369	exist_mirna
miR-378-x	0	2	3	0	1	0	2	2	2	0	0.01	0.1602	0.303	0.01	0.095	0.01	0.2292	0.1891	0.2262	0.01	0.11564	0.1329	0.200701	0.916525	0.978773	known_mirna
miR-331-y	26	43	44	36	32	21	58	36	41	20	2.7065	3.4436	4.4439	4.2112	3.0407	2.3216	6.6465	3.4039	4.6365	2.1983	3.56918	3.84136	0.106025	0.918358	0.978942	known_mirna
hsa-miR-654-3p	72	106	182	64	158	88	62	186	65	150	7.495	8.4888	18.3815	7.4865	15.0134	9.7287	7.1049	17.5869	7.3505	16.4872	11.373	11.6516	0.0349151	0.919199	0.978942	exist_mirna
novel-m0082-5p	1	2	0	0	3	1	1	0	5	0	0.1041	0.1602	0.01	0.01	0.2851	0.1106	0.1146	0.01	0.5654	0.01	0.11388	0.16212	0.509548	0.921152	0.978942	novel_mirna
novel-m0061-3p	1	2	2	0	1	1	0	4	2	0	0.1041	0.1602	0.202	0.01	0.095	0.1106	0.01	0.3782	0.2262	0.01	0.11426	0.147	0.363496	0.922483	0.978942	novel_mirna
novel-m0062-3p	1	2	2	0	1	1	0	4	2	0	0.1041	0.1602	0.202	0.01	0.095	0.1106	0.01	0.3782	0.2262	0.01	0.11426	0.147	0.363496	0.922483	0.978942	novel_mirna
miR-576-x	5	1	1	3	2	0	2	4	1	4	0.5205	0.0801	0.101	0.3509	0.19	0.01	0.2292	0.3782	0.1131	0.4397	0.2485	0.23404	-0.0864907	0.923227	0.978942	known_mirna
hsa-miR-150-5p	739	2068	588	821	1293	764	1030	1413	846	916	76.9281	165.612	59.3864	96.038	122.863	84.463	118.032	133.603	95.6697	100.682	104.165	106.49	0.0318424	0.925048	0.978942	exist_mirna
hsa-miR-6806-3p	5	4	1	2	2	5	0	2	2	4	0.5205	0.3203	0.101	0.234	0.19	0.5528	0.01	0.1891	0.2262	0.4397	0.27316	0.28356	0.0539078	0.927733	0.978942	exist_mirna
novel-m0020-5p	11	11	10	7	2	6	6	17	5	5	1.1451	0.8809	1.01	0.8188	0.19	0.6633	0.6876	1.6074	0.5654	0.5496	0.80896	0.81466	0.0101297	0.92861	0.978942	novel_mirna
novel-m0099-3p	4	3	1	1	1	6	1	0	5	0	0.4164	0.2402	0.101	0.117	0.095	0.6633	0.1146	0.01	0.5654	0.01	0.19392	0.27266	0.491641	0.928669	0.978942	novel_mirna
miR-4511-z	1	1	0	1	2	0	1	1	3	0	0.1041	0.0801	0.01	0.117	0.19	0.01	0.1146	0.0946	0.3393	0.01	0.10024	0.1137	0.181774	0.9289	0.978942	known_mirna
hsa-miR-3130-5p	0	0	17	7	8	0	0	24	6	6	0.01	0.01	1.717	0.8188	0.7602	0.01	0.01	2.2693	0.6785	0.6595	0.6632	0.72546	0.129452	0.929162	0.978942	exist_mirna
hsa-miR-4646-5p	0	2	0	1	1	1	0	2	0	1	0.01	0.1602	0.01	0.117	0.095	0.1106	0.01	0.1891	0.01	0.1099	0.07844	0.08592	0.131404	0.929278	0.978942	exist_mirna
miR-101-z	52	45	75	44	37	53	53	60	51	28	5.4131	3.6037	7.5748	5.147	3.5158	5.8593	6.0735	5.6732	5.7673	3.0776	5.05088	5.29018	0.066782	0.930016	0.978942	known_mirna
hsa-miR-32-5p	2602	2836	2264	1363	2156	2157	1964	2789	1541	2020	270.862	227.115	228.658	159.439	204.866	238.464	225.063	263.709	174.263	222.027	218.188	224.705	0.0424617	0.930619	0.978942	exist_mirna
novel-m0051-3p	3	3	2	3	5	2	3	5	4	2	0.3123	0.2402	0.202	0.3509	0.4751	0.2211	0.3438	0.4728	0.4523	0.2198	0.3161	0.34196	0.113447	0.930906	0.978942	novel_mirna
novel-m0027-3p	12	15	5	5	9	5	12	10	5	9	1.2492	1.2012	0.505	0.5849	0.8552	0.5528	1.3751	0.9455	0.5654	0.9892	0.8791	0.8856	0.0106279	0.931034	0.978942	novel_mirna
hsa-miR-4745-3p	1	2	9	2	1	0	1	3	1	10	0.1041	0.1602	0.909	0.234	0.095	0.01	0.1146	0.2837	0.1131	1.0991	0.30046	0.3241	0.109266	0.931429	0.978942	exist_mirna
hsa-miR-10527-5p	14	31	32	20	37	14	47	21	22	26	1.4574	2.4826	3.2319	2.3395	3.5158	1.5478	5.3859	1.9856	2.4879	2.8578	2.60544	2.853	0.130953	0.935053	0.980793	exist_mirna
miR-4732-y	3	5	7	5	6	3	3	8	6	6	0.3123	0.4004	0.707	0.5849	0.5701	0.3317	0.3438	0.7564	0.6785	0.6595	0.51494	0.55398	0.10543	0.937049	0.980793	known_mirna
hsa-miR-10399-3p	14	25	17	18	5	12	14	16	16	16	1.4574	2.0021	1.717	2.1056	0.4751	1.3266	1.6043	1.5128	1.8094	1.7586	1.55144	1.60234	0.0465724	0.937957	0.980793	exist_mirna
novel-m0128-3p	1	2	0	0	4	0	3	3	0	0	0.1041	0.1602	0.01	0.01	0.3801	0.01	0.3438	0.2837	0.01	0.01	0.13288	0.1315	-0.0150612	0.938626	0.980793	novel_mirna
miR-625-y	6	1	5	2	3	0	2	10	5	1	0.6246	0.0801	0.505	0.234	0.2851	0.01	0.2292	0.9455	0.5654	0.1099	0.34576	0.372	0.105532	0.938774	0.980793	known_mirna
hsa-miR-301b-3p	1	3	0	0	1	1	1	2	0	0	0.1041	0.2402	0.01	0.01	0.095	0.1106	0.1146	0.1891	0.01	0.01	0.09186	0.08686	-0.0807448	0.938787	0.980793	exist_mirna
hsa-miR-4665-5p	0	0	1	1	0	1	0	0	1	0	0.01	0.01	0.101	0.117	0.01	0.1106	0.01	0.01	0.1131	0.01	0.0496	0.05074	0.0327834	0.940567	0.980793	exist_mirna
hsa-miR-5695	24	44	35	11	33	19	36	48	20	17	2.4983	3.5237	3.5349	1.2867	3.1357	2.1005	4.1254	4.5385	2.2617	1.8685	2.79586	2.97892	0.0914973	0.941041	0.980793	exist_mirna
miR-17-y	62	99	77	85	54	90	85	85	67	40	6.4541	7.9282	7.7768	9.943	5.1312	9.9498	9.7405	8.037	7.5767	4.3966	7.44666	7.94012	0.0925673	0.94121	0.980793	known_mirna
miR-93-x	30	25	88	31	40	43	37	59	40	17	3.1229	2.0021	8.8878	3.6263	3.8009	4.7538	4.24	5.5786	4.5234	1.8685	4.288	4.19286	-0.0323702	0.941936	0.980793	known_mirna
miR-29-z	23	11	3	7	6	6	5	13	13	7	2.3942	0.8809	0.303	0.8188	0.5701	0.6633	0.573	1.2292	1.4701	0.7694	0.9934	0.941	-0.07818	0.942394	0.980793	known_mirna
novel-m0001-3p	573	721	707	537	478	547	578	758	629	375	59.6479	57.7399	71.4051	62.8166	45.4202	60.4728	66.2355	71.6712	71.1303	41.2179	59.4059	62.1455	0.0650437	0.943855	0.980793	novel_mirna
hsa-miR-652-3p	2932	3833	3306	1399	2449	2238	3168	3193	2111	2168	305.214	306.958	333.897	163.651	232.707	247.419	363.035	301.908	238.722	238.294	268.485	277.876	0.0495954	0.94409	0.980793	exist_mirna
hsa-let-7a-5p	119430	176693	124809	87867	120917	102025	138747	140823	94592	112459	12432.4	14150.1	12605.4	10278.4	11489.7	11279.2	15899.6	13315.2	10696.9	12360.9	12191.2	12710.4	0.0601676	0.94468	0.980793	exist_mirna
hsa-miR-6515-5p	6	3	0	0	0	2	0	2	3	0	0.6246	0.2402	0.01	0.01	0.01	0.2211	0.01	0.1891	0.3393	0.01	0.17896	0.1539	-0.217644	0.94747	0.9815	exist_mirna
hsa-miR-362-5p	1426	2282	1593	1208	1972	1384	1601	1845	1600	1532	148.443	182.749	160.889	141.308	187.382	153.006	183.466	174.45	180.935	168.389	164.154	172.049	0.0677698	0.947691	0.9815	exist_mirna
hsa-miR-19b-1-5p	0	3	0	2	0	0	0	3	0	2	0.01	0.2402	0.01	0.234	0.01	0.01	0.01	0.2837	0.01	0.2198	0.10084	0.1067	0.0814922	0.947825	0.9815	exist_mirna
novel-m0060-5p	4	4	2	0	4	2	4	2	5	0	0.4164	0.3203	0.202	0.01	0.3801	0.2211	0.4584	0.1891	0.5654	0.01	0.26576	0.2888	0.119947	0.950187	0.982593	novel_mirna
miR-942-x	1	11	18	1	8	1	2	16	7	9	0.1041	0.8809	1.818	0.117	0.7602	0.1106	0.2292	1.5128	0.7916	0.9892	0.73604	0.72668	-0.018464	0.950525	0.982593	known_mirna
hsa-miR-361-3p	262	776	397	329	487	299	565	437	397	361	27.2736	62.1444	40.0959	38.4854	46.2754	33.0555	64.7458	41.3197	44.8946	39.6791	42.8549	44.7389	0.0620696	0.951391	0.982638	exist_mirna
miR-1839-x	21	22	8	16	10	11	7	21	26	10	2.186	1.7618	0.808	1.8716	0.9502	1.2161	0.8022	1.9856	2.9402	1.0991	1.51552	1.60864	0.0860286	0.953064	0.983516	known_mirna
miR-4645-x	1	11	6	7	9	2	4	17	8	4	0.1041	0.8809	0.606	0.8188	0.8552	0.2211	0.4584	1.6074	0.9047	0.4397	0.653	0.72626	0.153403	0.956195	0.984284	known_mirna
hsa-miR-6505-5p	0	0	4	0	1	1	2	1	0	0	0.01	0.01	0.404	0.01	0.095	0.1106	0.2292	0.0946	0.01	0.01	0.1058	0.09088	-0.219305	0.956474	0.984284	exist_mirna
hsa-miR-550a-5p	362	437	436	280	185	321	353	369	379	174	37.6833	34.9963	44.0348	32.7535	17.5789	35.4877	40.4518	34.8901	42.8591	19.1251	33.4094	34.5628	0.0489661	0.956781	0.984284	exist_mirna
novel-m0087-5p	1	2	0	2	1	1	3	0	1	1	0.1041	0.1602	0.01	0.234	0.095	0.1106	0.3438	0.01	0.1131	0.1099	0.12066	0.13748	0.188274	0.957103	0.984284	novel_mirna
hsa-miR-125b-5p	1604	3010	1481	4125	953	1743	2182	1526	5192	749	166.972	241.05	149.577	482.529	90.5553	192.695	250.045	144.288	587.136	82.3259	226.137	251.298	0.152203	0.96204	0.988044	exist_mirna
miR-30-z	11	15	6	11	8	5	12	13	16	4	1.1451	1.2012	0.606	1.2867	0.7602	0.5528	1.3751	1.2292	1.8094	0.4397	0.99984	1.08124	0.112918	0.962413	0.988044	known_mirna
hsa-miR-4659a-5p	0	2	0	1	0	2	0	1	0	0	0.01	0.1602	0.01	0.117	0.01	0.2211	0.01	0.0946	0.01	0.01	0.06144	0.06914	0.170342	0.963349	0.988156	exist_mirna
hsa-miR-32-3p	8	15	6	2	3	8	7	8	2	5	0.8328	1.2012	0.606	0.234	0.2851	0.8844	0.8022	0.7564	0.2262	0.5496	0.63182	0.64376	0.0270093	0.964609	0.988371	exist_mirna
hsa-miR-3144-3p	5	1	0	1	1	2	1	1	3	0	0.5205	0.0801	0.01	0.117	0.095	0.2211	0.1146	0.0946	0.3393	0.01	0.16452	0.15592	-0.077457	0.96545	0.988371	exist_mirna
hsa-miR-219b-5p	6	5	4	0	3	1	6	2	4	3	0.6246	0.4004	0.404	0.01	0.2851	0.1106	0.6876	0.1891	0.4523	0.3297	0.34482	0.35386	0.0373352	0.966555	0.988371	exist_mirna
novel-m0014-5p	11	46	26	29	30	10	25	41	23	37	1.1451	3.6838	2.6259	3.3923	2.8506	1.1055	2.8649	3.8767	2.6009	4.0668	2.73954	2.90296	0.083591	0.967194	0.988371	novel_mirna
hsa-miR-1538	0	1	1	2	0	1	0	2	1	0	0.01	0.0801	0.101	0.234	0.01	0.1106	0.01	0.1891	0.1131	0.01	0.08702	0.08656	-0.00764652	0.967694	0.988371	exist_mirna
hsa-miR-128-1-5p	6	3	6	2	2	1	2	5	5	5	0.6246	0.2402	0.606	0.234	0.19	0.1106	0.2292	0.4728	0.5654	0.5496	0.37896	0.38552	0.0247601	0.96979	0.98936	exist_mirna
hsa-miR-627-3p	43	36	66	34	20	37	29	61	57	13	4.4762	2.883	6.6658	3.9772	1.9004	4.0905	3.3232	5.7677	6.4458	1.4289	3.98052	4.21122	0.0812813	0.97093	0.98936	exist_mirna
hsa-let-7d-5p	23955	31857	26585	18515	23805	20704	26230	29818	21416	20577	2493.66	2551.2	2685.01	2165.83	2261.98	2288.9	3005.81	2819.38	2421.82	2261.71	2431.54	2559.53	0.0740078	0.971146	0.98936	exist_mirna
novel-m0114-3p	4	1	3	0	0	1	2	1	3	0	0.4164	0.0801	0.303	0.01	0.01	0.1106	0.2292	0.0946	0.3393	0.01	0.1639	0.15674	-0.0644425	0.972106	0.989495	novel_mirna
hsa-miR-34c-5p	3	0	0	0	1	1	0	3	0	0	0.3123	0.01	0.01	0.01	0.095	0.1106	0.01	0.2837	0.01	0.01	0.08746	0.08486	-0.0435387	0.973738	0.990312	exist_mirna
hsa-miR-516a-5p	6	3	0	1	1	3	2	4	1	0	0.6246	0.2402	0.01	0.117	0.095	0.3317	0.2292	0.3782	0.1131	0.01	0.21736	0.21244	-0.033031	0.975902	0.990392	exist_mirna
hsa-miR-6735-5p	8	17	16	7	7	15	11	6	13	7	0.8328	1.3614	1.616	0.8188	0.6651	1.6583	1.2605	0.5673	1.4701	0.7694	1.05882	1.14512	0.113041	0.976134	0.990392	exist_mirna
novel-m0147-3p	0	1	3	0	2	2	1	0	0	2	0.01	0.0801	0.303	0.01	0.19	0.2211	0.1146	0.01	0.01	0.2198	0.11862	0.1151	-0.0434594	0.976591	0.990392	novel_mirna
hsa-miR-15a-5p	10561	15050	10875	8577	10894	9142	11784	12027	11547	8585	1099.37	1205.25	1098.35	1003.31	1035.16	1010.68	1350.38	1137.19	1305.79	943.615	1088.29	1149.53	0.0789844	0.977131	0.990392	exist_mirna
hsa-miR-339-5p	1217	1468	1387	768	892	1053	1065	1359	1150	751	126.687	117.562	140.083	89.8382	84.759	116.413	122.043	128.498	130.047	82.5458	111.786	115.909	0.0522594	0.979423	0.991874	exist_mirna
miR-363-y	420	592	601	567	330	439	438	515	761	288	43.721	47.4091	60.6994	66.3259	31.357	48.533	50.1923	48.6948	86.0575	31.6554	49.9025	53.0266	0.0876047	0.980643	0.992267	known_mirna
hsa-let-7b-5p	58763	72688	69511	41355	69180	57933	63899	72161	44400	56751	6117.09	5821.07	7020.42	4837.58	6573.58	6404.7	7322.47	6823.04	5020.96	6237.75	6073.95	6361.79	0.0667972	0.982004	0.992605	exist_mirna
hsa-miR-6874-3p	1	0	1	0	0	1	0	1	0	0	0.1041	0.01	0.101	0.01	0.01	0.1106	0.01	0.0946	0.01	0.01	0.04702	0.04704	0.000613521	0.982638	0.992605	exist_mirna
hsa-miR-6868-3p	2	4	3	1	6	0	2	6	6	2	0.2082	0.3203	0.303	0.117	0.5701	0.01	0.2292	0.5673	0.6785	0.2198	0.30372	0.34096	0.166861	0.984491	0.99293	exist_mirna
novel-m0092-5p	1	3	2	0	1	2	1	1	0	2	0.1041	0.2402	0.202	0.01	0.095	0.2211	0.1146	0.0946	0.01	0.2198	0.13026	0.13202	0.0193624	0.985186	0.99293	novel_mirna
hsa-miR-34a-5p	0	0	1	0	0	1	0	0	0	0	0.01	0.01	0.101	0.01	0.01	0.1106	0.01	0.01	0.01	0.01	0.0282	0.03012	0.0950266	0.98694	0.99293	exist_mirna
hsa-miR-450a-5p	197	420	432	314	321	199	287	505	387	255	20.5072	33.6349	43.6308	36.7307	30.5019	22.0002	32.8886	47.7493	43.7638	28.0282	33.0011	34.886	0.0801349	0.987399	0.99293	exist_mirna
hsa-miR-5001-3p	104	157	120	115	80	91	124	116	153	70	10.8261	12.573	12.1197	13.4523	7.6017	10.0604	14.2097	10.9682	17.302	7.694	11.3146	12.0469	0.0904767	0.98815	0.99293	exist_mirna
miR-11401-z	3	3	1	1	0	1	2	2	0	2	0.3123	0.2402	0.101	0.117	0.01	0.1106	0.2292	0.1891	0.01	0.2198	0.1561	0.15174	-0.0408691	0.988226	0.99293	known_mirna
miR-3615-z	189	404	479	258	266	192	407	382	416	157	19.6744	32.3535	48.3777	30.18	25.2757	21.2263	46.6399	36.1193	47.0432	17.2566	31.1723	33.6571	0.110646	0.989714	0.99293	known_mirna
miR-26-y	10	5	9	4	4	11	9	4	5	2	1.041	0.4004	0.909	0.4679	0.3801	1.2161	1.0313	0.3782	0.5654	0.2198	0.63968	0.68216	0.0927598	0.989929	0.99293	known_mirna
hsa-miR-1299	21	0	1	0	10	20	0	0	0	10	2.186	0.01	0.101	0.01	0.9502	2.2111	0.01	0.01	0.01	1.0991	0.65144	0.66804	0.0363022	0.990901	0.99293	exist_mirna
miR-335-x	0	1	0	0	3	0	1	1	1	0	0.01	0.0801	0.01	0.01	0.2851	0.01	0.1146	0.0946	0.1131	0.01	0.07904	0.06846	-0.207322	0.991268	0.99293	known_mirna
novel-m0035-3p	5	7	0	4	3	1	7	1	6	3	0.5205	0.5606	0.01	0.4679	0.2851	0.1106	0.8022	0.0946	0.6785	0.3297	0.36882	0.40312	0.128292	0.99273	0.993561	novel_mirna
miR-451-x	4679	19872	3319	3351	6654	4351	4809	8399	3280	8735	487.073	1591.41	335.21	391.989	632.272	481.019	551.084	794.151	370.918	960.103	687.591	631.455	-0.12287	0.994835	0.994835	known_mirna
hsa-miR-205-5p	0	0	0	0	0	0	0	0	0	0	0.01	0.01	0.01	0.01	0.01	0.01	0.01	0.01	0.01	0.01	0.01	0.01	0	1	1	exist_mirna
